# Supplementary material for: 3-(4-Methoxy­phen­yl)-1-(2-nitrophen­yl)prop-2-en-1-one
Source: Acta Crystallogr Sect E Struct Rep Online. 2009 Nov 18;65(Pt 12):o3117. doi: 10.1107/S1600536809048120 (PMC2971945; doi:10.1107/S1600536809048120)
Supplement: Supplementary file 2 [file e-65-o3117-Isup2.hkl]

# 
# h,k,l, Fc-squared, Fo-squared, sigma(Fo-squared) and status flag 
# 
data_I
_shelx_title ' wf09143 in P2(1)/c' 
_shelx_refln_list_code          4 
_shelx_F_calc_maximum      172.24 
_exptl_crystal_F_000       592.00 
_reflns_d_resolution_high  0.7704 
 
loop_ 
 _symmetry_equiv_pos_as_xyz 
 'x, y, z' 
 '-x, y+1/2, -z+1/2' 
 '-x, -y, -z' 
 'x, -y-1/2, z-1/2' 
 
_cell_length_a    11.5937 
_cell_length_b     7.7736 
_cell_length_c    15.1735 
_cell_angle_alpha  90.000 
_cell_angle_beta   94.594 
_cell_angle_gamma  90.000 
 
_shelx_F_squared_multiplier     1.000 
 
loop_ 
 _refln_index_h 
 _refln_index_k 
 _refln_index_l 
 _refln_F_squared_calc 
 _refln_F_squared_meas 
 _refln_F_squared_sigma 
 _refln_observed_status 
   2   0   0     5789.25     5112.26     72.76 o 
   3   0   0        3.93        5.71      0.20 o 
   4   0   0     1264.39     1282.87     14.30 o 
   5   0   0      914.73      904.43      9.02 o 
   6   0   0      162.56      165.35      1.49 o 
   7   0   0        1.89        1.50      0.28 o 
   8   0   0        7.41        5.43      0.50 o 
   9   0   0      230.13      248.15      2.47 o 
  10   0   0       54.29       69.34      1.22 o 
  11   0   0     1306.65     1270.39     14.29 o 
  12   0   0       31.39       25.10      1.23 o 
  13   0   0       10.42        7.83      0.85 o 
  14   0   0        0.96        1.22      0.81 o 
  15   0   0        5.42        8.93      0.94 o 
   1   1   0     1326.85     1333.96      8.24 o 
   2   1   0       10.48       11.33      0.12 o 
   3   1   0     2504.62     2375.20     16.98 o 
   4   1   0       91.49       98.84      1.67 o 
   5   1   0       63.82       70.41      0.60 o 
   6   1   0      502.54      485.59      3.38 o 
   7   1   0        8.25       19.08      0.36 o 
   8   1   0        6.81        6.36      0.33 o 
   9   1   0       27.89       27.80      0.49 o 
  10   1   0       17.11       19.02      0.56 o 
  11   1   0       58.37       58.71      0.86 o 
  12   1   0      110.13      107.58      1.24 o 
  13   1   0        6.51        4.70      1.01 o 
  14   1   0       48.10       55.59      0.99 o 
   1   2   0     9205.02     8818.49     91.16 o 
   2   2   0        7.48        5.56      0.14 o 
   3   2   0     2493.16     2607.20     19.19 o 
   4   2   0     1042.18     1138.03      7.46 o 
   5   2   0        0.09        0.74      0.21 o 
   6   2   0      525.29      504.14      3.83 o 
   7   2   0      107.71      106.69      0.92 o 
   8   2   0      177.76      175.40      1.45 o 
   9   2   0      119.96      110.20      1.17 o 
  10   2   0       14.10       12.54      0.46 o 
  11   2   0       25.76       29.78      0.76 o 
  12   2   0       35.17       34.56      0.67 o 
  13   2   0       38.26       39.99      0.88 o 
  14   2   0        6.30        5.86      1.24 o 
   1   3   0      205.57      193.52      1.86 o 
   2   3   0       64.70       51.31      0.60 o 
   3   3   0     2189.29     2499.37     18.72 o 
   4   3   0      368.30      407.35      2.48 o 
   5   3   0       42.06       40.92      0.39 o 
   6   3   0       40.46       41.49      0.47 o 
   7   3   0      233.56      210.07      1.71 o 
   8   3   0      849.55      856.88      6.81 o 
   9   3   0      899.07      859.90      7.89 o 
  10   3   0       17.84       14.36      0.55 o 
  11   3   0      257.56      259.37      2.27 o 
  12   3   0       44.52       49.34      0.81 o 
  13   3   0       31.62       31.87      0.74 o 
  14   3   0       10.51        9.17      0.68 o 
   0   4   0       20.23       21.14      0.53 o 
   1   4   0       43.11       64.13      0.66 o 
   2   4   0      179.18      222.07      1.68 o 
   3   4   0     1065.39     1177.35      8.01 o 
   4   4   0        0.66        1.06      0.22 o 
   5   4   0      224.22      239.51      1.55 o 
   6   4   0      105.25      103.93      0.83 o 
   7   4   0      161.52      147.27      1.22 o 
   8   4   0      137.11      155.68      1.50 o 
   9   4   0      263.04      245.31      2.20 o 
  10   4   0        9.79       11.61      0.63 o 
  11   4   0       41.60       43.69      0.86 o 
  12   4   0        2.82        1.71      0.39 o 
  13   4   0       16.22       16.52      0.56 o 
   1   5   0      268.66      268.11      1.87 o 
   2   5   0        0.55        0.22      0.15 o 
   3   5   0      115.39      124.81      1.15 o 
   4   5   0      162.30      174.08      1.76 o 
   5   5   0        0.29        0.36      0.16 o 
   6   5   0       17.60       12.69      0.35 o 
   7   5   0       45.22       50.42      0.67 o 
   8   5   0       15.20       14.16      0.42 o 
   9   5   0       17.71       17.58      0.63 o 
  10   5   0       18.62       14.73      0.56 o 
  11   5   0        5.47        7.89      0.42 o 
  12   5   0        3.44        3.78      0.42 o 
  13   5   0        0.05        0.45      0.34 o 
   0   6   0     1183.74     1214.71     12.42 o 
   1   6   0      307.37      294.31      2.16 o 
   2   6   0      159.69      157.71      1.37 o 
   3   6   0       72.98       73.65      0.94 o 
   4   6   0       14.81        9.86      0.65 o 
   5   6   0       40.32       34.68      0.61 o 
   6   6   0       93.68       94.12      1.31 o 
   7   6   0        0.57        0.06      0.24 o 
   8   6   0      112.32      105.18      1.19 o 
   9   6   0       13.05       10.69      0.65 o 
  10   6   0        3.15        1.40      0.28 o 
  11   6   0        2.28        2.09      0.54 o 
  12   6   0       84.47       94.31      1.66 o 
   1   7   0       17.44       17.00      0.49 o 
   2   7   0       82.28       79.62      0.76 o 
   3   7   0        2.52        2.31      0.38 o 
   4   7   0       72.21       63.86      0.97 o 
   5   7   0        7.23        4.41      0.58 o 
   6   7   0       87.55       76.41      1.34 o 
   7   7   0        4.93        7.46      0.49 o 
   8   7   0       69.49       62.06      1.24 o 
   9   7   0       14.54       14.97      0.68 o 
  10   7   0        1.99        2.07      0.47 o 
   0   8   0        0.18        0.47      0.32 o 
   1   8   0        1.21        1.52      0.25 o 
   2   8   0        4.19        4.41      0.68 o 
   3   8   0        0.27        0.74      0.17 o 
   4   8   0       11.22       11.85      0.58 o 
   5   8   0       62.27       60.01      0.96 o 
   6   8   0       10.02        9.14      0.49 o 
   7   8   0        0.61        0.32      0.41 o 
   8   8   0       15.20       13.04      0.62 o 
   9   8   0       16.75       16.60      0.69 o 
   1   9   0        0.69        0.65      0.28 o 
   2   9   0       18.25       21.12      0.51 o 
   3   9   0       87.27       97.73      1.40 o 
   4   9   0        0.05        0.64      0.43 o 
   5   9   0        0.06        0.30      0.27 o 
   6   9   0        0.04        0.09      0.44 o 
   0  10   0        3.13        3.79      0.99 o 
   1  10   0        4.95        6.00      0.66 o 
   2  10   0        2.60        5.08      1.11 o 
 -14   1   1        3.41        2.40      0.97 o 
 -13   1   1       60.13       57.49      0.98 o 
 -12   1   1       30.65       34.01      0.82 o 
 -11   1   1        1.14        0.99      0.37 o 
 -10   1   1       71.99       76.50      1.01 o 
  -9   1   1      266.67      257.19      2.09 o 
  -8   1   1       75.97       82.29      0.81 o 
  -7   1   1      356.11      345.78      2.52 o 
  -6   1   1      949.86      906.39      6.68 o 
  -5   1   1      251.40      229.38      1.48 o 
  -4   1   1       24.61       21.71      0.24 o 
  -3   1   1      148.39      118.08      1.26 o 
  -2   1   1      760.51      763.65      4.82 o 
  -1   1   1      216.03      227.98      1.87 o 
   1   1   1      455.77      479.39      3.61 o 
   2   1   1     5596.33     5479.21     56.60 o 
   3   1   1     2438.23     2484.92     17.92 o 
   4   1   1     1272.60     1409.21      9.29 o 
   5   1   1      737.46      802.17      7.64 o 
   6   1   1      260.04      298.80      1.84 o 
   7   1   1       16.71       19.28      0.34 o 
   8   1   1       87.14       80.17      0.69 o 
   9   1   1        2.04        5.20      0.29 o 
  10   1   1        7.17        9.38      0.45 o 
  11   1   1       75.42       71.06      0.96 o 
  12   1   1       58.28       54.83      0.97 o 
  13   1   1        6.36        5.99      0.46 o 
  14   1   1       35.56       37.98      0.82 o 
 -14   2   1        0.03        0.19      0.38 o 
 -13   2   1        1.08        1.53      0.47 o 
 -12   2   1        0.61        0.94      0.36 o 
 -11   2   1      257.88      256.61      2.19 o 
 -10   2   1      372.02      373.42      3.29 o 
  -9   2   1      198.06      192.36      1.93 o 
  -8   2   1      192.43      179.20      1.48 o 
  -7   2   1      102.03       86.96      0.86 o 
  -6   2   1        7.59        2.87      0.24 o 
  -5   2   1       33.66       35.66      0.43 o 
  -4   2   1        2.40        2.27      0.14 o 
  -3   2   1       11.61        8.36      0.28 o 
  -2   2   1      649.99      657.97      4.76 o 
  -1   2   1       17.32       10.16      0.17 o 
   0   2   1    13572.23    12141.37    245.00 o 
   1   2   1     4387.06     4586.34     45.87 o 
   2   2   1      806.21      786.11      4.68 o 
   3   2   1      970.69     1040.31      6.53 o 
   4   2   1      425.34      448.98      7.16 o 
   5   2   1       44.44       58.23      0.43 o 
   6   2   1        3.02        6.19      0.27 o 
   7   2   1        5.36        8.01      0.71 o 
   8   2   1       20.50       21.62      0.44 o 
   9   2   1      165.22      149.71      1.30 o 
  10   2   1       17.16       13.61      0.47 o 
  11   2   1      165.57      169.06      1.52 o 
  12   2   1       62.35       65.50      0.99 o 
  13   2   1       12.26       13.21      0.50 o 
  14   2   1       14.45       16.83      0.64 o 
 -14   3   1        4.68        3.88      0.56 o 
 -13   3   1        8.72        9.36      0.59 o 
 -12   3   1        0.76        1.08      0.36 o 
 -11   3   1       65.35       71.35      1.04 o 
 -10   3   1        6.07        6.21      0.48 o 
  -9   3   1       74.24       79.83      1.19 o 
  -8   3   1      350.55      351.23      2.79 o 
  -7   3   1       25.60       31.63      0.47 o 
  -6   3   1      234.40      230.60      1.71 o 
  -5   3   1      107.45       86.96      0.69 o 
  -4   3   1       37.34       39.18      0.41 o 
  -3   3   1       28.07       27.64      0.42 o 
  -2   3   1       50.52       45.07      0.53 o 
  -1   3   1        7.51        4.31      0.14 o 
   0   3   1     2144.80     2279.63     23.05 o 
   1   3   1      325.61      320.45      2.67 o 
   2   3   1      789.56      845.84      6.65 o 
   3   3   1      199.91      209.12      1.32 o 
   4   3   1      602.49      661.43      7.43 o 
   5   3   1      181.26      208.03      1.30 o 
   6   3   1       49.54       43.86      0.48 o 
   7   3   1        3.44        4.67      0.39 o 
   8   3   1        1.53        2.11      0.28 o 
   9   3   1       61.27       58.32      0.85 o 
  10   3   1        0.46       -0.04      0.25 o 
  11   3   1        3.15        3.13      0.36 o 
  12   3   1       45.78       45.82      0.71 o 
  13   3   1       32.09       29.59      0.71 o 
  14   3   1        3.17        1.44      0.44 o 
 -13   4   1        4.82        7.37      0.48 o 
 -12   4   1       48.29       48.09      0.85 o 
 -11   4   1       41.81       42.46      0.82 o 
 -10   4   1       23.34       22.03      0.71 o 
  -9   4   1      184.36      182.27      1.75 o 
  -8   4   1      292.17      282.47      2.46 o 
  -7   4   1       59.70       56.51      0.71 o 
  -6   4   1       38.16       34.11      0.52 o 
  -5   4   1        3.35        5.50      0.28 o 
  -4   4   1      211.57      258.88      1.63 o 
  -3   4   1      533.88      520.59      3.35 o 
  -2   4   1      937.23     1039.75      7.70 o 
  -1   4   1        8.77       13.04      0.32 o 
   0   4   1       62.15       48.45      0.44 o 
   1   4   1       79.42       85.52      0.70 o 
   2   4   1       74.00       63.92      0.78 o 
   3   4   1       47.48       51.55      0.58 o 
   4   4   1       10.43       13.08      0.26 o 
   5   4   1       19.57       17.31      0.28 o 
   6   4   1        0.21        0.19      0.15 o 
   7   4   1       29.33       24.27      0.43 o 
   8   4   1       16.45       10.16      0.41 o 
   9   4   1      209.51      212.56      2.00 o 
  10   4   1        0.00        0.06      0.23 o 
  11   4   1        5.61        4.15      0.41 o 
  12   4   1        1.34        1.10      0.31 o 
  13   4   1       19.17       24.29      0.72 o 
 -13   5   1       48.24       49.58      1.07 o 
 -12   5   1        0.42        0.79      0.55 o 
 -11   5   1        1.76        1.63      0.43 o 
 -10   5   1        0.03        0.50      0.28 o 
  -9   5   1       67.46       66.55      0.88 o 
  -8   5   1       48.29       45.71      0.79 o 
  -7   5   1       46.47       49.86      0.76 o 
  -6   5   1        7.53        4.46      0.31 o 
  -5   5   1       33.27       34.45      0.40 o 
  -4   5   1        4.70        4.75      0.33 o 
  -3   5   1        7.46        9.75      0.29 o 
  -2   5   1       25.83       27.78      0.50 o 
  -1   5   1        2.48        3.11      0.47 o 
   0   5   1        0.07        1.34      0.20 o 
   1   5   1      368.31      354.87      2.42 o 
   2   5   1       59.59       49.66      0.60 o 
   3   5   1        2.42        4.33      0.28 o 
   4   5   1        0.08        0.26      0.18 o 
   5   5   1       43.18       50.53      0.73 o 
   6   5   1       15.17       15.04      0.38 o 
   7   5   1       33.84       44.34      0.54 o 
   8   5   1       13.66       11.01      0.46 o 
   9   5   1       11.66       11.51      0.48 o 
  10   5   1        6.75        7.64      0.62 o 
  11   5   1       94.99      103.44      1.05 o 
  12   5   1        9.06       10.13      0.40 o 
 -12   6   1        6.93        8.05      0.62 o 
 -11   6   1        3.73        4.69      0.64 o 
 -10   6   1       18.99       21.97      0.74 o 
  -9   6   1        1.17        0.85      0.27 o 
  -8   6   1        0.46        1.00      0.30 o 
  -7   6   1        4.70        4.88      0.43 o 
  -6   6   1        3.22        2.71      0.29 o 
  -5   6   1       17.14       20.24      0.43 o 
  -4   6   1        3.03        3.74      0.25 o 
  -3   6   1        9.63       14.34      0.63 o 
  -2   6   1       96.42       93.61      1.07 o 
  -1   6   1       61.00       57.21      0.76 o 
   0   6   1      254.69      254.59      1.84 o 
   1   6   1      165.70      155.04      1.14 o 
   2   6   1       34.29       32.20      0.41 o 
   3   6   1        4.00        3.59      0.27 o 
   4   6   1        1.24        1.14      0.32 o 
   5   6   1       56.29       52.11      0.70 o 
   6   6   1       47.39       42.51      0.73 o 
   7   6   1       14.74       11.53      0.49 o 
   8   6   1        9.63        9.91      0.41 o 
   9   6   1       10.05       12.23      0.57 o 
  10   6   1        3.91        4.77      0.33 o 
  11   6   1        4.85        3.94      0.38 o 
 -10   7   1        4.10        4.24      0.40 o 
  -9   7   1       21.62       21.03      0.65 o 
  -8   7   1        3.26        3.28      0.49 o 
  -7   7   1       10.72        8.33      0.52 o 
  -6   7   1       18.93       17.70      0.58 o 
  -5   7   1       51.78       55.22      0.85 o 
  -4   7   1        0.29        0.03      0.35 o 
  -3   7   1       24.88       25.80      0.67 o 
  -2   7   1       23.63       23.56      0.55 o 
  -1   7   1      248.24      247.36      1.85 o 
   0   7   1      230.68      241.99      1.90 o 
   1   7   1      288.80      285.30      2.19 o 
   2   7   1       96.69      100.59      1.07 o 
   3   7   1        0.06        0.25      0.18 o 
   4   7   1       48.01       44.93      0.80 o 
   5   7   1      121.16      102.77      3.18 o 
   6   7   1        0.62        0.39      0.34 o 
   7   7   1        1.35        0.93      0.37 o 
   8   7   1       26.23       24.97      2.29 o 
   9   7   1        1.43        2.16      0.38 o 
  10   7   1        0.05        0.17      0.41 o 
  -9   8   1        7.34       10.01      0.87 o 
  -8   8   1       14.19       15.18      0.87 o 
  -7   8   1        3.34        1.94      0.81 o 
  -6   8   1        1.21        0.66      0.40 o 
  -5   8   1       14.87       14.87      0.77 o 
  -4   8   1      115.37      110.60      1.33 o 
  -3   8   1       15.24       15.05      0.42 o 
  -2   8   1        0.53        0.34      0.20 o 
  -1   8   1        1.27        2.40      0.26 o 
   0   8   1       21.27       24.23      0.43 o 
   1   8   1       11.66       12.36      0.39 o 
   2   8   1       35.22       35.62      0.85 o 
   3   8   1        0.26        0.66      0.20 o 
   4   8   1       24.57       26.03      0.65 o 
   5   8   1        4.66        3.29      0.32 o 
   6   8   1        0.42        0.93      0.32 o 
   7   8   1       26.99       28.16      0.72 o 
   8   8   1       12.32       11.64      0.62 o 
   9   8   1        0.04       -1.55      1.55 o 
  -6   9   1       34.29       37.08      0.92 o 
  -5   9   1        2.76        4.67      1.57 o 
  -4   9   1        3.76        3.10      0.58 o 
  -3   9   1        0.22        0.65      0.26 o 
  -2   9   1        1.08        1.79      0.27 o 
  -1   9   1        6.30        6.05      0.29 o 
   0   9   1       52.37       56.47      0.94 o 
   1   9   1       17.98       19.55      0.53 o 
   2   9   1        1.48        0.89      0.32 o 
   3   9   1       27.03       33.02      1.10 o 
   4   9   1       36.36       39.49      1.38 o 
   5   9   1        0.01        0.74      0.56 o 
   6   9   1        0.27       -0.07      0.30 o 
  -1  10   1        0.04       -0.29      0.53 o 
   0  10   1      110.79      122.74      1.70 o 
   1  10   1        0.07        0.22      0.57 o 
 -15   0   2       10.99        8.29      2.42 o 
 -14   0   2        6.73        0.08      0.57 o 
 -13   0   2       44.25       45.62      1.30 o 
 -12   0   2       24.42       26.47      1.11 o 
 -11   0   2       69.35       66.29      1.43 o 
 -10   0   2      244.54      249.35      3.96 o 
  -9   0   2       35.36       31.07      1.01 o 
  -8   0   2       38.13       48.65      0.94 o 
  -7   0   2      490.60      532.04      9.06 o 
  -6   0   2     2332.17     2594.08     54.83 o 
  -5   0   2     1592.68     1596.80     24.32 o 
  -4   0   2      535.70      568.02      6.85 o 
  -3   0   2      223.95      189.03      1.88 o 
  -2   0   2      762.70      789.16     10.17 o 
  -1   0   2      663.74      715.39      6.88 o 
   1   0   2      145.53      141.77      1.16 o 
   2   0   2       24.84       24.67      0.38 o 
   3   0   2     4198.87     4147.60     40.58 o 
   4   0   2    11104.98    10796.31    132.37 o 
   5   0   2      237.81      223.20      1.83 o 
   6   0   2     2849.15     3416.08     49.33 o 
   7   0   2      264.20      269.24      2.44 o 
   8   0   2       38.64       44.83      0.71 o 
   9   0   2        2.07        2.43      0.32 o 
  10   0   2       90.02       75.93      1.16 o 
  11   0   2       67.35       59.96      1.09 o 
  12   0   2        4.30        2.40      0.51 o 
  13   0   2        1.64        1.60      0.66 o 
  14   0   2       14.16       12.00      0.70 o 
 -14   1   2        4.48        1.95      1.36 o 
 -13   1   2       29.59       31.24      0.75 o 
 -12   1   2      112.43      108.40      1.26 o 
 -11   1   2       73.33       80.34      1.07 o 
 -10   1   2      886.69      874.22      7.34 o 
  -9   1   2      964.77      956.20      7.80 o 
  -8   1   2       10.11       10.55      0.42 o 
  -7   1   2      625.53      666.12      4.96 o 
  -6   1   2      233.47      240.59      2.20 o 
  -5   1   2        0.01        0.06      0.11 o 
  -4   1   2      243.96      243.98      1.76 o 
  -3   1   2      749.91      747.81      7.02 o 
  -2   1   2     2119.85     2135.85     24.98 o 
  -1   1   2     4752.58     4510.57     44.37 o 
   0   1   2      336.83      304.25      4.24 o 
   1   1   2    16338.60    14323.72    361.57 o 
   2   1   2    11050.21    10190.92    225.97 o 
   3   1   2      440.49      432.17      4.15 o 
   4   1   2      712.52      786.70      4.47 o 
   5   1   2      147.01      152.39      0.89 o 
   6   1   2       35.24       44.51      0.40 o 
   7   1   2      113.63      110.25      0.82 o 
   8   1   2       11.89       13.00      0.34 o 
   9   1   2       22.74       17.25      0.40 o 
  10   1   2        4.93        4.05      0.32 o 
  11   1   2      186.29      173.82      1.49 o 
  12   1   2       27.83       26.33      0.62 o 
  13   1   2        2.20        2.40      0.37 o 
  14   1   2       27.20       28.58      0.70 o 
 -14   2   2       12.92       13.20      0.60 o 
 -13   2   2        0.06        0.03      0.31 o 
 -12   2   2        4.00        3.15      0.48 o 
 -11   2   2       74.43       79.72      1.43 o 
 -10   2   2       74.91       67.15      0.99 o 
  -9   2   2      126.02      113.44      1.35 o 
  -8   2   2       84.56       80.63      0.98 o 
  -7   2   2        3.68        4.36      0.27 o 
  -6   2   2      127.43      110.50      1.00 o 
  -5   2   2       68.54       71.35      0.56 o 
  -4   2   2      290.04      275.54      1.75 o 
  -3   2   2      190.67      165.13      1.04 o 
  -2   2   2      104.73      108.52      1.04 o 
  -1   2   2       26.24       20.95      0.24 o 
   0   2   2      653.22      607.86      5.27 o 
   1   2   2     4218.56     4267.05     59.44 o 
   2   2   2     8844.84     8913.23    103.93 o 
   3   2   2      450.73      425.57      6.69 o 
   4   2   2      356.13      395.19      4.39 o 
   5   2   2      495.11      483.53      3.97 o 
   6   2   2      161.95      184.51      1.04 o 
   7   2   2        3.60        2.17      0.23 o 
   8   2   2       11.81        6.44      0.25 o 
   9   2   2        8.18        6.81      0.43 o 
  10   2   2       10.30        7.14      0.37 o 
  11   2   2       62.41       57.11      0.82 o 
  12   2   2       16.44       19.14      0.62 o 
  13   2   2       25.56       22.57      0.61 o 
  14   2   2        1.53        1.30      0.46 o 
 -14   3   2       53.40       63.43      1.05 o 
 -13   3   2       18.92       21.63      0.71 o 
 -12   3   2       76.22       80.34      1.38 o 
 -11   3   2        0.92        0.92      0.54 o 
 -10   3   2      333.52      339.17      3.20 o 
  -9   3   2      284.41      271.38      2.54 o 
  -8   3   2       12.53       10.64      0.44 o 
  -7   3   2        0.59        1.93      0.35 o 
  -6   3   2      267.71      244.88      1.81 o 
  -5   3   2      809.85      806.84     10.53 o 
  -4   3   2     1401.73     1567.84     13.00 o 
  -3   3   2     1366.49     1484.34     11.17 o 
  -2   3   2     1457.15     1631.51     11.18 o 
  -1   3   2      488.53      424.51      6.22 o 
   0   3   2      572.88      545.82     10.89 o 
   1   3   2     2198.43     2432.87     21.83 o 
   2   3   2     5101.39     5669.57     60.79 o 
   3   3   2     1072.14     1178.14      8.51 o 
   4   3   2      139.04      160.99      1.04 o 
   5   3   2      239.89      275.62      1.69 o 
   6   3   2       62.63       67.19      0.62 o 
   7   3   2      148.62      157.17      1.05 o 
   8   3   2      406.74      373.84      2.59 o 
   9   3   2       84.00       94.31      1.01 o 
  10   3   2       36.73       33.92      0.53 o 
  11   3   2       70.24       67.21      0.85 o 
  12   3   2       49.67       52.29      0.71 o 
  13   3   2        0.09        0.07      0.30 o 
  14   3   2        4.45        4.57      0.54 o 
 -13   4   2        8.66        7.64      0.65 o 
 -12   4   2       56.54       60.37      1.09 o 
 -11   4   2        2.94        2.52      0.60 o 
 -10   4   2       28.85       33.49      0.97 o 
  -9   4   2       79.30       80.77      1.13 o 
  -8   4   2       12.04       11.42      0.50 o 
  -7   4   2       96.11       96.41      0.99 o 
  -6   4   2        3.77        4.60      0.22 o 
  -5   4   2        5.43        4.86      0.33 o 
  -4   4   2      405.71      434.91      3.09 o 
  -3   4   2      327.91      355.97      2.31 o 
  -2   4   2     1471.55     1575.03     15.29 o 
  -1   4   2        0.60        1.03      0.35 o 
   0   4   2      770.17      821.92      8.26 o 
   1   4   2      425.88      415.33      3.12 o 
   2   4   2     1093.95     1191.43      9.77 o 
   3   4   2      509.43      455.43      3.53 o 
   4   4   2        5.50       11.29      0.30 o 
   5   4   2       52.85       63.03      0.58 o 
   6   4   2       60.68       60.54      0.65 o 
   7   4   2       72.63       71.82      0.77 o 
   8   4   2      351.36      330.14      2.23 o 
   9   4   2      197.51      215.40      1.73 o 
  10   4   2       63.58       62.51      0.70 o 
  11   4   2       27.83       25.92      0.49 o 
  12   4   2       13.46       12.58      0.48 o 
  13   4   2        0.00        0.02      0.26 o 
 -13   5   2        6.79        7.93      0.57 o 
 -12   5   2        0.24        0.17      0.37 o 
 -11   5   2        0.01       -0.21      0.41 o 
 -10   5   2        0.55        0.22      0.32 o 
  -9   5   2        0.25        0.42      0.35 o 
  -8   5   2      151.21      149.11      1.48 o 
  -7   5   2        0.72        1.10      0.31 o 
  -6   5   2       15.06       17.06      0.43 o 
  -5   5   2      113.14      113.31      1.11 o 
  -4   5   2      145.59      136.12      1.12 o 
  -3   5   2       12.62       14.48      0.27 o 
  -2   5   2       61.01       61.62      1.76 o 
  -1   5   2      176.51      187.24      1.68 o 
   0   5   2       14.65       10.71      0.21 o 
   1   5   2      215.26      216.39      1.37 o 
   2   5   2        2.68        5.08      0.28 o 
   3   5   2      232.27      233.44      3.03 o 
   4   5   2        0.81        1.38      0.24 o 
   5   5   2        0.40        0.79      0.19 o 
   6   5   2        4.50        3.88      0.26 o 
   7   5   2        0.57        0.72      0.17 o 
   8   5   2       43.69       40.18      0.55 o 
   9   5   2       63.40       57.93      0.70 o 
  10   5   2       30.46       22.31      0.41 o 
  11   5   2        2.36        4.27      0.31 o 
  12   5   2       12.71       14.63      0.45 o 
 -12   6   2        0.12        0.10      0.37 o 
 -11   6   2        0.10        0.63      0.38 o 
 -10   6   2        9.91       12.40      0.55 o 
  -9   6   2        4.60        5.13      0.50 o 
  -8   6   2        7.01        5.56      0.44 o 
  -7   6   2      173.35      159.84      1.50 o 
  -6   6   2       11.68        7.83      0.41 o 
  -5   6   2       28.22       23.95      0.77 o 
  -4   6   2        7.18        8.50      0.50 o 
  -3   6   2      507.62      521.33      7.39 o 
  -2   6   2      200.77      205.04      2.19 o 
  -1   6   2       55.27       53.48      0.61 o 
   0   6   2        0.65        1.70      0.25 o 
   1   6   2        3.14        3.16      0.20 o 
   2   6   2       43.10       42.20      0.52 o 
   3   6   2        0.68        1.42      0.44 o 
   4   6   2       15.05       11.71      0.33 o 
   5   6   2        0.27        0.52      0.59 o 
   6   6   2      138.85      124.31      2.17 o 
   7   6   2       39.53       30.24      0.54 o 
   8   6   2       22.14       22.34      0.52 o 
   9   6   2        5.52        7.19      0.32 o 
  10   6   2        4.42        3.56      0.32 o 
  11   6   2        2.87        4.84      0.55 o 
 -10   7   2        5.32        6.90      0.60 o 
  -9   7   2       15.94       13.38      0.53 o 
  -8   7   2       13.40       12.91      0.49 o 
  -7   7   2        9.81        9.73      0.58 o 
  -6   7   2       11.76       14.31      0.70 o 
  -5   7   2       15.28       16.07      0.74 o 
  -4   7   2       14.14       14.67      0.88 o 
  -3   7   2       34.51       29.85      0.73 o 
  -2   7   2        6.39        6.51      0.83 o 
  -1   7   2      597.36      619.44      5.06 o 
   0   7   2      390.65      403.60      2.94 o 
   1   7   2       43.60       41.62      0.56 o 
   2   7   2       96.75       99.37      1.30 o 
   3   7   2       23.73       23.53      0.37 o 
   4   7   2        0.01        0.40      0.27 o 
   5   7   2        0.07        0.21      0.25 o 
   6   7   2        3.58        4.43      0.54 o 
   7   7   2        3.69        3.74      0.54 o 
   8   7   2        3.33        4.29      0.36 o 
   9   7   2       17.94       10.71      1.03 o 
  10   7   2       49.15       51.91      1.36 o 
  -9   8   2        0.05        0.22      0.38 o 
  -8   8   2        2.44        1.19      0.51 o 
  -7   8   2        7.99        9.71      0.77 o 
  -6   8   2       33.90       34.49      1.20 o 
  -5   8   2       12.60       11.17      0.94 o 
  -4   8   2        4.08        2.49      1.77 o 
  -3   8   2       22.82       18.48      0.41 o 
  -2   8   2       81.41       83.93      1.44 o 
  -1   8   2        0.01        0.10      0.24 o 
   0   8   2       13.99       17.76      0.41 o 
   1   8   2      115.35      118.58      0.95 o 
   2   8   2        1.09        1.86      0.29 o 
   3   8   2        2.93        2.05      0.25 o 
   4   8   2        0.12        0.10      0.17 o 
   5   8   2        1.30        0.87      0.31 o 
   6   8   2        0.39        0.37      0.30 o 
   7   8   2        5.93        4.06      0.45 o 
   8   8   2        6.95        3.82      0.77 o 
  -6   9   2        8.25       10.29      0.99 o 
  -5   9   2        6.73        8.71      0.71 o 
  -4   9   2        0.07        0.09      0.61 o 
  -3   9   2        7.17        4.59      0.82 o 
  -2   9   2       14.83       16.60      0.62 o 
  -1   9   2       18.90       17.74      0.54 o 
   0   9   2        5.65        6.22      0.47 o 
   1   9   2        6.59        6.78      0.48 o 
   2   9   2       35.73       41.86      0.71 o 
   3   9   2        0.23        0.08      0.24 o 
   4   9   2        0.64        0.62      0.27 o 
   5   9   2        3.89        2.73      0.38 o 
   6   9   2        6.88        4.77      1.01 o 
  -1  10   2        0.08       -0.05      0.40 o 
   0  10   2       29.22       30.14      0.86 o 
   1  10   2       25.87       24.32      0.69 o 
 -14   1   3        0.84        0.50      0.44 o 
 -13   1   3        7.77        5.94      0.68 o 
 -12   1   3       83.42       78.24      1.08 o 
 -11   1   3        2.93        3.85      0.47 o 
 -10   1   3      109.67      106.09      1.28 o 
  -9   1   3      282.38      272.97      2.35 o 
  -8   1   3      644.40      644.59      5.41 o 
  -7   1   3      266.59      296.08      2.82 o 
  -6   1   3      397.13      411.63      4.56 o 
  -5   1   3       10.51        8.38      0.35 o 
  -4   1   3      388.84      393.02      3.22 o 
  -3   1   3      101.04       91.11      0.70 o 
  -2   1   3       60.18       53.99      0.84 o 
  -1   1   3      337.52      324.76      2.15 o 
   0   1   3      203.90      168.82      3.77 o 
   1   1   3      937.44      950.40      6.08 o 
   2   1   3     1554.99     1655.09     12.08 o 
   3   1   3     3152.27     3319.66     22.09 o 
   4   1   3      764.23      763.17      4.77 o 
   5   1   3      113.51      117.33      0.69 o 
   6   1   3      157.55      192.49      1.09 o 
   7   1   3       79.43       72.64      0.61 o 
   8   1   3        8.95        7.75      0.26 o 
   9   1   3        6.85        6.36      0.27 o 
  10   1   3        0.12        0.08      0.25 o 
  11   1   3       32.93       32.18      0.55 o 
  12   1   3       13.67       12.92      0.51 o 
  13   1   3       31.65       25.79      0.55 o 
  14   1   3        0.09       -0.08      0.38 o 
 -14   2   3       19.77       21.63      0.84 o 
 -13   2   3        2.21        1.83      0.48 o 
 -12   2   3       20.14       20.83      0.66 o 
 -11   2   3       23.30       25.15      0.66 o 
 -10   2   3       29.59       30.46      0.80 o 
  -9   2   3        7.90        9.72      0.60 o 
  -8   2   3       51.35       44.89      0.69 o 
  -7   2   3        0.20        0.02      0.22 o 
  -6   2   3      769.54      798.13      8.03 o 
  -5   2   3      236.71      251.78      1.73 o 
  -4   2   3       56.61       51.94      0.51 o 
  -3   2   3      738.55      747.49      5.66 o 
  -2   2   3      672.44      650.67      4.78 o 
  -1   2   3      865.57      839.84      6.92 o 
   0   2   3        0.13        0.61      0.11 o 
   1   2   3       16.90       15.96      0.30 o 
   2   2   3       38.83       30.81      0.24 o 
   3   2   3      146.96      164.45      2.06 o 
   4   2   3        9.11       13.92      0.36 o 
   5   2   3     1447.38     1696.39     11.08 o 
   6   2   3     1021.84     1021.62      7.82 o 
   7   2   3      207.69      192.65      1.19 o 
   8   2   3       29.12       34.94      0.48 o 
   9   2   3        0.50        0.82      0.25 o 
  10   2   3       73.42       68.99      0.78 o 
  11   2   3        4.23        2.33      0.31 o 
  12   2   3       23.71       21.14      0.52 o 
  13   2   3        0.32        0.03      0.26 o 
  14   2   3       27.34       27.17      0.82 o 
 -14   3   3        2.45        2.32      0.64 o 
 -13   3   3        7.51        9.72      1.21 o 
 -12   3   3        7.06        7.59      0.63 o 
 -11   3   3        3.05        2.50      0.49 o 
 -10   3   3      102.83      103.07      1.32 o 
  -9   3   3      610.24      598.65      5.25 o 
  -8   3   3        4.44        5.39      0.46 o 
  -7   3   3        6.77        7.06      0.38 o 
  -6   3   3        2.42        2.06      0.22 o 
  -5   3   3        8.56       12.41      1.09 o 
  -4   3   3      564.94      549.22      3.83 o 
  -3   3   3     1224.85     1305.44      9.68 o 
  -2   3   3       54.12       48.77      0.41 o 
  -1   3   3     1032.11     1085.91      7.59 o 
   0   3   3      106.37       95.45      0.80 o 
   1   3   3      475.00      468.17      8.43 o 
   2   3   3     3657.95     3986.34     35.04 o 
   3   3   3       43.18       42.83      0.38 o 
   4   3   3      189.56      168.98      1.10 o 
   5   3   3        0.72        1.24      0.12 o 
   6   3   3       17.10       20.88      0.29 o 
   7   3   3       82.20       74.01      0.59 o 
   8   3   3       97.23       91.95      0.94 o 
   9   3   3        8.08       14.21      0.46 o 
  10   3   3      104.97       93.54      0.97 o 
  11   3   3       45.64       41.20      0.76 o 
  12   3   3        1.62        2.09      0.33 o 
  13   3   3       13.83       14.44      0.56 o 
 -13   4   3       25.53       26.98      0.86 o 
 -12   4   3        0.26        0.17      0.37 o 
 -11   4   3       24.20       26.81      0.76 o 
 -10   4   3       53.09       58.83      1.08 o 
  -9   4   3       32.39       33.66      0.87 o 
  -8   4   3       62.01       61.46      0.97 o 
  -7   4   3      233.70      225.53      1.85 o 
  -6   4   3       98.83      111.02      1.01 o 
  -5   4   3        0.27        0.63      0.25 o 
  -4   4   3        0.62        0.62      0.17 o 
  -3   4   3      205.08      221.00      1.58 o 
  -2   4   3      113.20      107.19      0.87 o 
  -1   4   3      286.62      272.25      2.34 o 
   0   4   3       46.65       43.71      0.37 o 
   1   4   3      659.79      683.83      9.34 o 
   2   4   3      912.00      852.32      9.92 o 
   3   4   3     1157.90     1248.71     13.56 o 
   4   4   3       61.07       61.29      0.95 o 
   5   4   3        0.44        0.46      0.12 o 
   6   4   3       85.67       67.76      0.59 o 
   7   4   3      248.86      246.38      1.63 o 
   8   4   3       77.17       87.13      0.81 o 
   9   4   3        7.74        6.82      0.30 o 
  10   4   3       14.43       13.91      0.46 o 
  11   4   3       12.79       11.92      0.42 o 
  12   4   3       16.85       20.39      0.68 o 
  13   4   3       84.47       87.54      1.78 o 
 -13   5   3        3.49        3.42      0.72 o 
 -12   5   3      129.37      143.18      1.86 o 
 -11   5   3        2.39        2.70      0.52 o 
 -10   5   3       38.53       36.09      0.88 o 
  -9   5   3       83.44       83.33      1.13 o 
  -8   5   3        5.73        7.42      0.49 o 
  -7   5   3       26.84       27.77      0.55 o 
  -6   5   3       11.35       10.72      0.48 o 
  -5   5   3        0.08        0.00      0.17 o 
  -4   5   3       32.95       27.22      0.44 o 
  -3   5   3      258.35      244.74      4.48 o 
  -2   5   3      614.94      621.61      5.79 o 
  -1   5   3      473.91      490.91      4.22 o 
   0   5   3       14.85       15.29      0.32 o 
   1   5   3       20.59       19.34      0.28 o 
   2   5   3       95.42       96.46      1.12 o 
   3   5   3      125.54      122.13      1.24 o 
   4   5   3       52.76       49.96      0.72 o 
   5   5   3        0.16        0.02      0.17 o 
   6   5   3        0.31        0.09      0.14 o 
   7   5   3        2.58        3.55      0.17 o 
   8   5   3       15.66       14.22      0.41 o 
   9   5   3       66.97       60.30      0.83 o 
  10   5   3       19.26       17.95      0.50 o 
  11   5   3        0.13       -0.03      0.17 o 
  12   5   3       30.53       33.69      1.18 o 
 -12   6   3        0.04        0.40      0.38 o 
 -11   6   3       20.10       21.88      0.77 o 
 -10   6   3        0.52        0.73      0.42 o 
  -9   6   3        0.85        2.18      0.41 o 
  -8   6   3        2.02        1.07      0.37 o 
  -7   6   3       21.33       18.99      0.75 o 
  -6   6   3        4.96        3.57      0.36 o 
  -5   6   3       25.03       24.80      0.51 o 
  -4   6   3        1.96        2.24      0.30 o 
  -3   6   3        1.60        1.22      0.47 o 
  -2   6   3        8.60       10.63      0.99 o 
  -1   6   3        6.95        7.17      0.31 o 
   0   6   3       76.86       78.88      0.78 o 
   1   6   3       11.50       13.98      0.29 o 
   2   6   3       38.65       40.84      0.51 o 
   3   6   3        3.00        2.99      0.19 o 
   4   6   3       90.92       80.81      1.47 o 
   5   6   3       10.33        8.36      0.32 o 
   6   6   3       12.36       10.66      0.37 o 
   7   6   3        7.39        6.35      0.28 o 
   8   6   3        4.69        4.03      0.33 o 
   9   6   3        7.35        5.14      0.28 o 
  10   6   3        4.79        4.95      0.73 o 
  11   6   3        0.55        1.49      0.54 o 
 -10   7   3        1.75        1.56      0.41 o 
  -9   7   3        1.58        2.16      0.49 o 
  -8   7   3       20.09       19.72      0.62 o 
  -7   7   3        4.09        2.46      0.41 o 
  -6   7   3       57.15       57.71      0.83 o 
  -5   7   3        3.02        2.95      0.36 o 
  -4   7   3        0.11        0.77      0.55 o 
  -3   7   3       65.13       64.63      1.32 o 
  -2   7   3      488.94      490.78      7.14 o 
  -1   7   3      151.70      153.74      1.52 o 
   0   7   3       50.75       43.29      1.18 o 
   1   7   3        1.66        1.62      0.18 o 
   2   7   3       14.48       15.40      0.59 o 
   3   7   3        1.27        1.47      0.21 o 
   4   7   3       24.98       26.40      0.46 o 
   5   7   3       32.53       28.63      0.64 o 
   6   7   3       47.75       41.71      1.26 o 
   7   7   3        0.02        0.02      0.12 o 
   8   7   3        3.32        3.89      0.36 o 
   9   7   3       48.88       55.07      1.60 o 
  10   7   3       29.05       35.81      2.40 o 
  -9   8   3       11.27       11.58      0.80 o 
  -8   8   3        1.91        1.88      0.43 o 
  -7   8   3        0.96        1.23      0.45 o 
  -6   8   3        1.03        0.60      0.53 o 
  -5   8   3        7.84        7.03      4.64 o 
  -4   8   3        5.59        5.35      3.65 o 
  -3   8   3       31.06       31.83      0.99 o 
  -2   8   3        5.10        4.28      0.47 o 
  -1   8   3        2.08        2.07      0.33 o 
   0   8   3       38.50       40.53      0.73 o 
   1   8   3       70.84       75.58      1.24 o 
   2   8   3       99.13      101.16      1.19 o 
   3   8   3       27.79       25.19      0.55 o 
   4   8   3        1.27        1.46      0.33 o 
   5   8   3        0.81        0.09      0.15 o 
   6   8   3        2.38        3.07      0.29 o 
   7   8   3        6.94        7.12      0.90 o 
   8   8   3        0.04        0.12      0.62 o 
  -6   9   3        1.20        0.00      0.40 o 
  -5   9   3        6.87        8.47      0.74 o 
  -4   9   3       25.16       29.16      0.96 o 
  -3   9   3        0.88        0.27      0.52 o 
  -2   9   3        2.69        2.32      0.48 o 
  -1   9   3       53.93       51.29      1.11 o 
   0   9   3        5.26        5.13      0.52 o 
   1   9   3       27.91       33.66      0.81 o 
   2   9   3        2.42        2.32      0.42 o 
   3   9   3        0.41        0.71      0.37 o 
   4   9   3        5.93        7.66      0.44 o 
   5   9   3        7.56       10.09      1.13 o 
   6   9   3        0.47        0.14      0.51 o 
 -14   0   4       48.94       50.27      1.47 o 
 -13   0   4       33.98       31.70      1.10 o 
 -12   0   4       63.66       60.65      1.28 o 
 -11   0   4       80.03       75.50      1.56 o 
 -10   0   4      548.97      558.18      7.71 o 
  -9   0   4      573.83      556.74      8.95 o 
  -8   0   4      528.06      486.23     12.16 o 
  -7   0   4      479.22      434.09      5.00 o 
  -6   0   4      401.91      434.89      4.85 o 
  -5   0   4     4578.58     5186.60    133.86 o 
  -4   0   4      533.10      572.59      6.23 o 
  -3   0   4     5657.75     5826.11     87.77 o 
  -2   0   4    26013.09    19958.78    398.39 o 
  -1   0   4    29667.47    21629.61    626.01 o 
   0   0   4     8547.26     8196.45    131.68 o 
   1   0   4     1195.92     1149.15     10.12 o 
   2   0   4     2196.30     2075.81     17.68 o 
   3   0   4      165.19      170.25      1.99 o 
   4   0   4       62.66       69.24      0.62 o 
   5   0   4      558.99      611.98      4.64 o 
   6   0   4     1423.87     1539.22     13.32 o 
   7   0   4      354.62      348.74      3.14 o 
   8   0   4        0.25        0.00      0.21 o 
   9   0   4      106.71       91.42      1.06 o 
  10   0   4      335.74      286.66      2.93 o 
  11   0   4       14.88       11.42      0.56 o 
  12   0   4      165.16      142.63      1.99 o 
  13   0   4       68.46       71.74      1.95 o 
  14   0   4       28.84       34.28      1.18 o 
 -14   1   4        0.03       -0.03      0.38 o 
 -13   1   4        0.15        0.03      0.34 o 
 -12   1   4        9.83        9.11      0.64 o 
 -11   1   4        0.38        0.64      0.46 o 
 -10   1   4       18.76       21.02      0.68 o 
  -9   1   4       36.82       39.35      0.80 o 
  -8   1   4       33.69       31.83      1.12 o 
  -7   1   4      159.15      167.08      1.61 o 
  -6   1   4        9.68       12.86      0.40 o 
  -5   1   4     1328.62     1407.34     11.91 o 
  -4   1   4      430.22      476.58      3.58 o 
  -3   1   4        0.52        0.07      0.13 o 
  -2   1   4       74.26       63.96      1.74 o 
  -1   1   4      403.74      406.57      3.67 o 
   0   1   4      701.32      704.21      7.21 o 
   1   1   4        7.20       11.06      0.16 o 
   2   1   4      234.34      188.15      1.90 o 
   3   1   4        8.84        9.70      0.18 o 
   4   1   4      151.04      163.47      0.80 o 
   5   1   4      442.32      496.75      4.07 o 
   6   1   4      479.95      476.95      2.78 o 
   7   1   4      182.52      218.24      1.36 o 
   8   1   4       81.98       87.99      0.74 o 
   9   1   4        4.78        8.20      0.27 o 
  10   1   4       25.39       23.38      0.45 o 
  11   1   4       83.74       76.25      0.81 o 
  12   1   4        3.30        2.16      0.37 o 
  13   1   4        1.97        1.26      0.34 o 
  14   1   4       10.58       11.91      0.65 o 
 -14   2   4        3.84        2.46      0.92 o 
 -13   2   4       10.53       13.27      0.65 o 
 -12   2   4       41.94       44.47      1.25 o 
 -11   2   4       61.53       57.68      1.01 o 
 -10   2   4        3.05        4.89      0.57 o 
  -9   2   4      464.60      462.45      4.14 o 
  -8   2   4      527.43      510.59      4.03 o 
  -7   2   4       47.05       49.73      0.69 o 
  -6   2   4      338.65      360.69      3.06 o 
  -5   2   4       66.08       72.98      0.78 o 
  -4   2   4      154.11      147.56      1.25 o 
  -3   2   4     1134.33     1177.50      9.59 o 
  -2   2   4      314.29      281.09      2.74 o 
  -1   2   4     1055.85     1030.07      7.95 o 
   0   2   4        6.49        8.98      0.17 o 
   1   2   4      300.55      308.29      5.60 o 
   2   2   4      949.07      973.20     13.14 o 
   3   2   4      163.07      173.91      1.26 o 
   4   2   4      402.91      404.97      6.17 o 
   5   2   4        3.78        5.09      0.17 o 
   6   2   4      224.48      191.50      1.19 o 
   7   2   4       34.93       32.64      0.34 o 
   8   2   4      176.00      173.06      1.16 o 
   9   2   4       11.83       13.15      0.31 o 
  10   2   4        0.27        0.75      0.25 o 
  11   2   4        7.79        6.92      0.42 o 
  12   2   4        0.25        0.44      0.29 o 
  13   2   4        0.19        0.11      0.24 o 
  14   2   4        5.69        7.77      0.90 o 
 -14   3   4        9.53        9.83      0.67 o 
 -13   3   4        1.22        0.58      0.49 o 
 -12   3   4       43.50       40.24      0.88 o 
 -11   3   4       97.23       94.56      1.51 o 
 -10   3   4      375.67      385.41      3.52 o 
  -9   3   4        6.28        6.78      0.62 o 
  -8   3   4     1019.15     1025.04     10.21 o 
  -7   3   4      355.85      347.02      2.76 o 
  -6   3   4       92.90       89.61      0.90 o 
  -5   3   4      158.58      162.60      1.31 o 
  -4   3   4      446.69      464.04      3.18 o 
  -3   3   4      525.72      545.04      5.31 o 
  -2   3   4      187.15      179.54      1.18 o 
  -1   3   4      176.95      174.35      1.71 o 
   0   3   4       39.28       32.45      0.35 o 
   1   3   4     1442.37     1564.69     15.12 o 
   2   3   4       60.92       51.29      0.40 o 
   3   3   4     2322.39     2649.90     19.75 o 
   4   3   4      133.03      116.91      0.79 o 
   5   3   4      408.52      386.70      3.20 o 
   6   3   4      396.53      392.31      2.52 o 
   7   3   4      819.05      819.47      5.27 o 
   8   3   4      669.75      624.86      4.20 o 
   9   3   4      505.51      475.76      3.22 o 
  10   3   4        1.10        0.94      0.18 o 
  11   3   4        4.04        2.38      0.35 o 
  12   3   4        2.52        1.27      0.29 o 
  13   3   4        2.15        3.28      0.69 o 
 -13   4   4       10.98       14.70      0.83 o 
 -12   4   4        9.04        9.95      0.74 o 
 -11   4   4        2.52        2.11      0.58 o 
 -10   4   4      142.52      147.22      1.93 o 
  -9   4   4      385.30      396.14      3.60 o 
  -8   4   4      197.29      193.26      1.75 o 
  -7   4   4        0.38        0.66      0.28 o 
  -6   4   4        0.20        0.09      0.28 o 
  -5   4   4       46.90       44.25      0.54 o 
  -4   4   4      264.04      267.87      1.89 o 
  -3   4   4       69.85       78.32      0.70 o 
  -2   4   4      315.66      341.34      2.39 o 
  -1   4   4      876.48      839.03      7.66 o 
   0   4   4        4.19       10.42      0.37 o 
   1   4   4       74.29       74.22      0.80 o 
   2   4   4      196.50      243.62      1.69 o 
   3   4   4     1495.79     1661.36     12.73 o 
   4   4   4       97.92       95.27      0.64 o 
   5   4   4       17.21       14.35      0.27 o 
   6   4   4      233.60      231.45      3.10 o 
   7   4   4        0.85        0.62      0.17 o 
   8   4   4       96.66      101.11      1.41 o 
   9   4   4       10.62        9.54      0.31 o 
  10   4   4       77.70       79.59      1.68 o 
  11   4   4        4.79        5.82      0.28 o 
  12   4   4       23.39       22.07      0.91 o 
  13   4   4        5.14        5.94      1.41 o 
 -12   5   4       46.71       48.57      1.06 o 
 -11   5   4       11.63       16.01      0.65 o 
 -10   5   4        0.72        0.35      0.39 o 
  -9   5   4       71.68       70.14      1.09 o 
  -8   5   4      114.81      105.40      1.35 o 
  -7   5   4       11.74        9.32      0.56 o 
  -6   5   4       93.62       88.13      1.00 o 
  -5   5   4        4.11        2.86      0.30 o 
  -4   5   4      114.73      109.89      0.92 o 
  -3   5   4        9.88       13.67      0.40 o 
  -2   5   4      121.14      130.26      1.42 o 
  -1   5   4       38.39       40.85      0.85 o 
   0   5   4      246.03      241.79      2.88 o 
   1   5   4       60.64       60.62      0.64 o 
   2   5   4      106.07      120.72      1.17 o 
   3   5   4       25.01       22.11      0.46 o 
   4   5   4       24.94       23.54      0.24 o 
   5   5   4        4.97        5.63      0.23 o 
   6   5   4        9.52       13.55      0.33 o 
   7   5   4       11.39       10.30      0.28 o 
   8   5   4        9.23        8.75      0.29 o 
   9   5   4       21.91       17.65      0.55 o 
  10   5   4       10.03        8.44      0.28 o 
  11   5   4        0.04        0.28      0.36 o 
  12   5   4        0.60        1.03      0.78 o 
 -11   6   4       14.50       18.30      0.73 o 
 -10   6   4       25.51       27.76      0.82 o 
  -9   6   4       99.22      103.05      1.43 o 
  -8   6   4        0.36       -0.03      0.29 o 
  -7   6   4        1.15        1.42      0.43 o 
  -6   6   4       56.08       50.97      0.71 o 
  -5   6   4       19.97       19.29      0.51 o 
  -4   6   4        2.64        3.37      0.34 o 
  -3   6   4       57.82       57.27      0.89 o 
  -2   6   4      605.21      580.93      7.41 o 
  -1   6   4      320.85      312.25      3.57 o 
   0   6   4     1102.86     1119.62     11.85 o 
   1   6   4      326.35      323.79      2.84 o 
   2   6   4      965.82      986.32      8.00 o 
   3   6   4      327.37      325.89      4.57 o 
   4   6   4      408.82      386.72      3.30 o 
   5   6   4       14.62       12.67      0.27 o 
   6   6   4        0.26        0.36      0.21 o 
   7   6   4        6.55        6.82      0.29 o 
   8   6   4        7.03        6.67      0.57 o 
   9   6   4       10.70       12.88      0.83 o 
  10   6   4        2.15        2.85      0.58 o 
  11   6   4       83.90       85.19      3.00 o 
 -10   7   4        8.00        6.16      0.49 o 
  -9   7   4        3.51        5.29      0.53 o 
  -8   7   4        1.51        1.03      0.41 o 
  -7   7   4        2.02        1.03      0.31 o 
  -6   7   4       11.01       10.20      0.45 o 
  -5   7   4       11.69       10.96      0.44 o 
  -4   7   4       11.77        9.40      0.77 o 
  -3   7   4        0.62        0.33      0.47 o 
  -2   7   4        5.55        7.34      0.90 o 
  -1   7   4      570.94      581.59      9.70 o 
   0   7   4       11.33       12.83      0.55 o 
   1   7   4        0.74        0.62      0.26 o 
   2   7   4       99.37       99.32      1.67 o 
   3   7   4       88.05       73.28      1.32 o 
   4   7   4       31.03       27.91      1.08 o 
   5   7   4      118.83       94.40      2.47 o 
   6   7   4        7.65        5.87      0.25 o 
   7   7   4        0.00       -0.18      0.30 o 
   8   7   4        4.39        4.76      0.90 o 
   9   7   4        0.73        0.44      0.61 o 
  10   7   4       20.30       31.44      1.93 o 
  -8   8   4        7.94        7.25      1.01 o 
  -7   8   4        4.68        3.16      0.48 o 
  -6   8   4       11.24        9.55      0.85 o 
  -5   8   4        5.94        2.50      2.65 o 
  -4   8   4        2.56        0.99      1.33 o 
  -3   8   4       10.96       11.27      0.59 o 
  -2   8   4        9.08        9.81      0.80 o 
  -1   8   4        5.51        5.31      0.36 o 
   0   8   4       12.60       12.40      0.46 o 
   1   8   4        4.53        4.44      0.44 o 
   2   8   4      116.52      118.14      1.23 o 
   3   8   4      186.17      193.49      3.66 o 
   4   8   4       35.57       31.99      0.54 o 
   5   8   4        0.10       -0.01      0.26 o 
   6   8   4        1.01        1.59      0.74 o 
   7   8   4        6.93        9.45      1.03 o 
   8   8   4        0.43       -0.22      0.85 o 
  -6   9   4        0.47        0.00      0.37 o 
  -5   9   4       12.76       15.54      0.85 o 
  -4   9   4        0.30        0.63      0.55 o 
  -3   9   4        5.29        5.36      1.60 o 
  -2   9   4        4.86        3.90      0.95 o 
  -1   9   4       16.44       17.02      0.86 o 
   0   9   4       30.02       38.54      0.79 o 
   1   9   4      100.34      108.07      1.69 o 
   2   9   4       12.01       10.31      0.77 o 
   3   9   4      116.09      128.54      3.22 o 
   4   9   4       18.07       20.29      1.60 o 
   5   9   4        0.73        0.50      0.85 o 
 -14   1   5        0.85        0.50      0.41 o 
 -13   1   5        3.49        2.44      0.64 o 
 -12   1   5       13.79       13.47      0.61 o 
 -11   1   5        1.42        1.49      0.43 o 
 -10   1   5       15.89       14.96      0.63 o 
  -9   1   5       17.93       17.77      0.82 o 
  -8   1   5        8.44        7.72      0.52 o 
  -7   1   5      325.30      335.16      4.12 o 
  -6   1   5      100.48       97.18      0.96 o 
  -5   1   5        5.68        6.48      0.43 o 
  -4   1   5      915.77     1028.70     12.35 o 
  -3   1   5      232.04      233.45      1.71 o 
  -2   1   5       29.69       32.44      0.56 o 
  -1   1   5     4403.20     4578.67     46.24 o 
   0   1   5     3948.70     4048.99     39.67 o 
   1   1   5     4352.43     4489.86     40.09 o 
   2   1   5      363.57      320.48      5.00 o 
   3   1   5       43.61       47.74      0.30 o 
   4   1   5      367.61      397.13      3.24 o 
   5   1   5        1.17        3.60      0.13 o 
   6   1   5       42.66       28.60      0.41 o 
   7   1   5      677.26      689.18      4.27 o 
   8   1   5       22.23       22.18      0.51 o 
   9   1   5       55.87       52.82      0.57 o 
  10   1   5        6.61        7.74      0.33 o 
  11   1   5        0.61        0.73      0.28 o 
  12   1   5       25.03       21.48      0.52 o 
  13   1   5        4.54        4.99      0.53 o 
  14   1   5        0.02        0.45      0.25 o 
 -14   2   5        1.14        1.19      0.54 o 
 -13   2   5        0.40        0.03      0.59 o 
 -12   2   5        2.85        2.06      0.51 o 
 -11   2   5       48.04       43.41      0.88 o 
 -10   2   5      431.10      432.67      4.16 o 
  -9   2   5       14.96       13.79      0.61 o 
  -8   2   5      741.49      726.32      7.15 o 
  -7   2   5      432.95      412.39      3.48 o 
  -6   2   5       10.26        7.25      0.39 o 
  -5   2   5       35.10       35.28      0.55 o 
  -4   2   5       24.97       28.92      0.44 o 
  -3   2   5        0.02       -0.09      0.12 o 
  -2   2   5        8.92        3.90      0.37 o 
  -1   2   5     1126.22     1183.56     11.58 o 
   0   2   5      212.72      237.70      2.07 o 
   1   2   5       30.85       28.05      0.40 o 
   2   2   5      585.36      575.17     12.54 o 
   3   2   5      334.57      366.40      2.34 o 
   4   2   5      309.02      332.52      2.45 o 
   5   2   5        7.26        6.10      0.14 o 
   6   2   5      229.70      243.42      1.56 o 
   7   2   5        0.74        1.35      0.14 o 
   8   2   5        3.27        4.01      0.24 o 
   9   2   5       25.69       26.37      0.55 o 
  10   2   5       53.32       47.49      0.62 o 
  11   2   5       22.99       24.21      0.44 o 
  12   2   5        8.58        7.99      0.41 o 
  13   2   5       47.18       45.29      1.17 o 
 -14   3   5        0.72        0.88      0.52 o 
 -13   3   5        2.67        2.22      0.56 o 
 -12   3   5        5.33        5.37      0.55 o 
 -11   3   5       21.86       24.16      0.80 o 
 -10   3   5       13.14       16.61      0.84 o 
  -9   3   5       84.46       87.66      1.13 o 
  -8   3   5        0.65        0.75      0.39 o 
  -7   3   5       17.99       13.42      0.48 o 
  -6   3   5       22.63       20.76      0.54 o 
  -5   3   5      777.99      813.09      8.20 o 
  -4   3   5       39.47       38.15      0.47 o 
  -3   3   5       12.42       12.18      0.31 o 
  -2   3   5        0.01        0.34      0.14 o 
  -1   3   5       73.99       74.22      0.67 o 
   0   3   5      127.10      128.49      1.68 o 
   1   3   5      107.96      121.38      1.10 o 
   2   3   5        4.42        5.00      0.28 o 
   3   3   5      253.78      220.34      1.95 o 
   4   3   5      395.06      386.10      3.18 o 
   5   3   5      154.65      145.31      1.37 o 
   6   3   5      389.56      390.23      2.59 o 
   7   3   5        0.46        0.22      0.15 o 
   8   3   5       65.22       64.73      0.61 o 
   9   3   5        1.04        1.96      0.18 o 
  10   3   5        0.06       -0.02      0.14 o 
  11   3   5        1.65        1.49      0.18 o 
  12   3   5        0.27        0.45      0.21 o 
  13   3   5        3.48        1.23      0.77 o 
 -13   4   5        0.07        0.34      0.50 o 
 -12   4   5       25.86       25.37      1.18 o 
 -11   4   5        0.11        0.62      0.43 o 
 -10   4   5      229.85      233.39      2.44 o 
  -9   4   5      490.71      488.42      4.23 o 
  -8   4   5       22.55       20.89      0.94 o 
  -7   4   5      100.13       96.52      1.18 o 
  -6   4   5       22.50       18.41      0.59 o 
  -5   4   5       41.31       47.92      0.61 o 
  -4   4   5      135.27      145.64      1.19 o 
  -3   4   5       58.48       58.28      0.54 o 
  -2   4   5        3.35        3.24      0.17 o 
  -1   4   5       75.14       83.91      2.43 o 
   0   4   5      465.16      478.28      4.11 o 
   1   4   5       38.21       39.31      0.54 o 
   2   4   5      550.06      529.04      3.94 o 
   3   4   5      312.17      307.23      2.47 o 
   4   4   5      245.90      248.85      2.39 o 
   5   4   5        0.03        0.04      0.19 o 
   6   4   5        0.14        0.31      0.20 o 
   7   4   5      207.75      197.27      4.79 o 
   8   4   5       59.99       60.84      1.01 o 
   9   4   5       34.68       30.50      0.63 o 
  10   4   5        4.05        4.18      0.18 o 
  11   4   5       18.45       13.83      0.71 o 
  12   4   5       20.41       18.88      1.33 o 
 -12   5   5       14.39       13.10      0.79 o 
 -11   5   5       19.19       18.21      0.93 o 
 -10   5   5        4.94        3.33      0.68 o 
  -9   5   5        9.14        7.50      0.59 o 
  -8   5   5       90.14       97.10      1.41 o 
  -7   5   5      379.44      374.43      3.22 o 
  -6   5   5       18.73       16.55      0.45 o 
  -5   5   5        3.54        3.41      0.33 o 
  -4   5   5       10.06        9.72      0.35 o 
  -3   5   5        1.88        1.79      0.17 o 
  -2   5   5        0.29        0.17      0.18 o 
  -1   5   5      269.87      271.35      2.50 o 
   0   5   5       55.87       57.99      0.90 o 
   1   5   5        0.15        0.15      0.19 o 
   2   5   5       75.53       71.30      0.76 o 
   3   5   5      277.21      276.65      2.98 o 
   4   5   5      449.71      445.57      3.05 o 
   5   5   5       11.42       10.23      0.15 o 
   6   5   5        1.16        0.89      0.13 o 
   7   5   5        0.49        0.59      0.14 o 
   8   5   5       42.66       36.38      1.16 o 
   9   5   5       24.21       26.90      1.30 o 
  10   5   5        0.08        0.29      0.37 o 
  11   5   5        5.28        5.37      0.56 o 
  12   5   5        1.92        1.78      0.72 o 
 -11   6   5       27.86       29.80      1.19 o 
 -10   6   5        9.79       12.19      0.65 o 
  -9   6   5        1.36        1.74      0.46 o 
  -8   6   5        6.65        5.71      0.53 o 
  -7   6   5       38.24       34.67      0.75 o 
  -6   6   5        5.24        6.00      0.41 o 
  -5   6   5        5.29        6.47      0.33 o 
  -4   6   5        1.84        1.99      0.28 o 
  -3   6   5       25.50       23.01      0.73 o 
  -2   6   5      280.25      266.54      3.43 o 
  -1   6   5      390.39      390.31      4.82 o 
   0   6   5      128.45      130.21      1.55 o 
   1   6   5        7.73        6.48      0.33 o 
   2   6   5      139.37      137.39      1.45 o 
   3   6   5       72.58       81.83      0.93 o 
   4   6   5       26.66       23.50      0.42 o 
   5   6   5       31.00       33.77      0.65 o 
   6   6   5        0.01        0.12      0.15 o 
   7   6   5        4.33        3.62      0.16 o 
   8   6   5       12.45        9.08      0.40 o 
   9   6   5       15.37       17.28      0.63 o 
  10   6   5       26.96       30.71      1.12 o 
  11   6   5       18.39       18.91      1.49 o 
 -10   7   5       11.64       13.23      0.92 o 
  -9   7   5        0.70        1.07      0.40 o 
  -8   7   5       20.39       21.47      0.75 o 
  -7   7   5        0.48        1.04      0.44 o 
  -6   7   5        0.60        0.49      0.39 o 
  -5   7   5        0.41        0.20      0.29 o 
  -4   7   5        1.74        0.99      0.78 o 
  -3   7   5        2.85        2.37      0.61 o 
  -2   7   5      133.73      138.07      2.49 o 
  -1   7   5      281.27      290.14      4.15 o 
   0   7   5      102.80      108.34      1.16 o 
   1   7   5       39.85       45.34      0.71 o 
   2   7   5       82.75       82.44      1.22 o 
   3   7   5        2.76        5.75      0.34 o 
   4   7   5      115.78      100.85      2.36 o 
   5   7   5       26.69       23.66      0.73 o 
   6   7   5       15.96       13.24      1.33 o 
   7   7   5        1.86        2.87      0.85 o 
   8   7   5        9.75       12.38      1.06 o 
   9   7   5        8.86        5.82      1.75 o 
  -8   8   5       18.32       13.89      0.70 o 
  -7   8   5       32.32       30.33      0.82 o 
  -6   8   5       11.44        9.18      5.31 o 
  -5   8   5       18.01       19.15      0.94 o 
  -4   8   5        0.25        0.00      0.69 o 
  -3   8   5        0.89        1.03      0.59 o 
  -2   8   5        4.69        5.51      0.83 o 
  -1   8   5        7.01        8.01      0.50 o 
   0   8   5       57.88       62.60      0.81 o 
   1   8   5        7.10        6.31      0.49 o 
   2   8   5       61.27       62.22      0.81 o 
   3   8   5       19.78       19.66      0.50 o 
   4   8   5        0.03        0.20      0.27 o 
   5   8   5       19.58       25.94      2.98 o 
   6   8   5       17.61       16.47      1.19 o 
   7   8   5        1.13        0.92      0.69 o 
   8   8   5        6.54        8.40      1.77 o 
  -5   9   5        1.10        0.66      0.66 o 
  -4   9   5        3.68        3.29      2.21 o 
  -3   9   5        0.88        0.22      0.41 o 
  -2   9   5        4.55        4.92      0.61 o 
  -1   9   5        0.08       -0.36      0.40 o 
   0   9   5        5.39        5.43      0.43 o 
   1   9   5       28.94       35.77      0.81 o 
   2   9   5        7.50        8.96      0.52 o 
   3   9   5       91.68       93.36      2.66 o 
   4   9   5       19.73       18.90      1.33 o 
   5   9   5        0.11        0.39      0.54 o 
 -14   0   6        0.01        0.19      0.59 o 
 -13   0   6        0.33        0.15      0.51 o 
 -12   0   6        0.68        1.16      0.90 o 
 -11   0   6       17.69       20.12      1.09 o 
 -10   0   6        6.17        6.19      0.94 o 
  -9   0   6      106.23      117.13      2.21 o 
  -8   0   6      162.38      178.79      2.76 o 
  -7   0   6       86.34       87.58      1.59 o 
  -6   0   6       96.43      127.78      1.64 o 
  -5   0   6      644.15      667.43      7.77 o 
  -4   0   6      134.09      127.55      1.64 o 
  -3   0   6     1340.91     1542.48     18.68 o 
  -2   0   6      147.94      148.45      1.56 o 
  -1   0   6      813.75      899.71      9.61 o 
   0   0   6       12.00        6.10      2.43 o 
   1   0   6     3266.01     3287.40     35.86 o 
   2   0   6       36.48       31.63      0.37 o 
   3   0   6      980.51     1049.44      8.21 o 
   4   0   6     1296.86     1528.49     14.93 o 
   5   0   6      459.71      513.44      4.71 o 
   6   0   6      301.62      324.89      3.05 o 
   7   0   6       37.64       32.12      0.49 o 
   8   0   6       12.66       12.29      0.41 o 
   9   0   6       11.95        7.87      0.50 o 
  10   0   6       28.99       28.12      0.60 o 
  11   0   6        2.14        0.79      0.30 o 
  12   0   6       88.13       82.93      1.32 o 
  13   0   6        6.82        6.85      0.86 o 
 -14   1   6       23.90       27.17      1.02 o 
 -13   1   6       15.74       15.77      0.75 o 
 -12   1   6       24.67       23.34      0.84 o 
 -11   1   6        7.80        7.89      0.64 o 
 -10   1   6        5.00        4.99      0.56 o 
  -9   1   6        7.53        7.80      0.55 o 
  -8   1   6      181.83      187.22      2.11 o 
  -7   1   6        4.76        5.31      0.53 o 
  -6   1   6       31.59       36.49      0.67 o 
  -5   1   6       69.55       85.92      0.94 o 
  -4   1   6      476.80      527.27      4.69 o 
  -3   1   6      827.94      896.64      7.18 o 
  -2   1   6     2356.40     2581.33     23.67 o 
  -1   1   6     1314.46     1407.78     15.06 o 
   0   1   6      113.98      124.41      0.87 o 
   1   1   6      497.33      474.97      5.96 o 
   2   1   6        8.33        9.60      0.17 o 
   3   1   6      167.81      169.28      0.83 o 
   4   1   6        1.22        1.04      0.10 o 
   5   1   6        0.05        0.20      0.12 o 
   6   1   6       28.98       25.42      0.40 o 
   7   1   6       39.42       45.53      0.48 o 
   8   1   6       10.16        7.35      0.23 o 
   9   1   6      176.67      171.38      1.24 o 
  10   1   6       24.45       21.48      0.40 o 
  11   1   6       42.81       40.39      0.59 o 
  12   1   6       27.95       27.89      0.57 o 
  13   1   6        7.20        3.74      0.48 o 
 -14   2   6       12.79       12.29      0.81 o 
 -13   2   6        3.24        3.60      0.55 o 
 -12   2   6       31.88       31.85      0.89 o 
 -11   2   6       60.90       59.56      1.02 o 
 -10   2   6       13.34       11.46      0.63 o 
  -9   2   6      139.46      138.06      1.82 o 
  -8   2   6       20.51       19.87      0.68 o 
  -7   2   6      192.03      182.66      2.17 o 
  -6   2   6       32.17       31.31      0.66 o 
  -5   2   6       42.68       36.04      0.59 o 
  -4   2   6      709.33      732.83     10.82 o 
  -3   2   6      667.46      737.83      5.88 o 
  -2   2   6       12.30       11.76      0.46 o 
  -1   2   6        0.15        2.59      0.18 o 
   0   2   6     2466.66     2709.97     24.89 o 
   1   2   6       48.32       38.73      0.29 o 
   2   2   6      592.85      654.84     13.66 o 
   3   2   6      479.42      435.93      2.84 o 
   4   2   6       84.05       65.64      0.55 o 
   5   2   6       34.40       31.37      0.34 o 
   6   2   6       37.20       37.54      0.48 o 
   7   2   6       26.17       27.77      0.31 o 
   8   2   6       34.83       33.28      0.43 o 
   9   2   6       37.17       37.81      0.54 o 
  10   2   6        0.18        0.28      0.18 o 
  11   2   6       51.92       48.55      0.71 o 
  12   2   6        3.41        3.03      0.46 o 
  13   2   6        1.15        1.11      0.70 o 
 -13   3   6        0.01        0.07      0.41 o 
 -12   3   6       50.35       48.19      1.37 o 
 -11   3   6        3.10        4.10      0.71 o 
 -10   3   6      120.63      118.59      1.48 o 
  -9   3   6        0.43       -0.22      0.39 o 
  -8   3   6        0.70        0.86      0.36 o 
  -7   3   6      102.11      104.44      1.05 o 
  -6   3   6      106.79      111.57      1.44 o 
  -5   3   6      496.90      506.43      4.45 o 
  -4   3   6      598.57      613.43      5.35 o 
  -3   3   6      296.84      282.03      2.40 o 
  -2   3   6        8.07       12.31      0.30 o 
  -1   3   6      431.05      503.66      4.74 o 
   0   3   6        0.38        0.53      0.25 o 
   1   3   6     2026.58     2244.00     20.20 o 
   2   3   6      515.75      508.93      5.78 o 
   3   3   6       55.55       60.16      0.70 o 
   4   3   6       74.93       74.18      2.69 o 
   5   3   6        0.66        0.48      0.33 o 
   6   3   6       90.43       87.40      1.07 o 
   7   3   6      584.42      601.16      5.14 o 
   8   3   6       33.99       31.57      0.62 o 
   9   3   6       25.66       25.88      0.48 o 
  10   3   6       17.36       17.82      0.44 o 
  11   3   6       31.44       32.95      0.64 o 
  12   3   6       30.56       37.29      1.17 o 
  13   3   6        0.68        0.56      0.61 o 
 -13   4   6        0.66        0.79      0.49 o 
 -12   4   6       19.28       18.92      0.74 o 
 -11   4   6        2.96        2.46      0.53 o 
 -10   4   6        0.20        0.70      0.59 o 
  -9   4   6      126.49      127.99      1.54 o 
  -8   4   6       77.37       80.54      1.15 o 
  -7   4   6      234.96      226.27      1.95 o 
  -6   4   6      666.42      663.50      5.24 o 
  -5   4   6      341.77      348.34      2.73 o 
  -4   4   6      223.06      228.17      1.70 o 
  -3   4   6      334.41      330.82      2.40 o 
  -2   4   6       19.06       18.24      0.56 o 
  -1   4   6        0.25        1.58      0.67 o 
   0   4   6        0.24        0.58      0.50 o 
   1   4   6      191.37      174.93      1.58 o 
   2   4   6       88.85       77.82      1.28 o 
   3   4   6      102.38       87.03      1.23 o 
   4   4   6       45.15       34.02      0.55 o 
   5   4   6        0.14        0.88      0.36 o 
   6   4   6      812.08      822.36      8.62 o 
   7   4   6      248.20      249.47      3.28 o 
   8   4   6       73.26       74.68      1.06 o 
   9   4   6       18.97       18.37      0.71 o 
  10   4   6       12.19       12.04      0.66 o 
  11   4   6        6.65        7.32      1.15 o 
  12   4   6        2.54        2.05      0.52 o 
 -12   5   6        0.71        1.05      0.47 o 
 -11   5   6        9.61        9.53      0.61 o 
 -10   5   6       70.49       72.53      1.21 o 
  -9   5   6       96.32       96.34      1.27 o 
  -8   5   6       39.44       39.75      0.78 o 
  -7   5   6      165.98      165.57      1.81 o 
  -6   5   6      339.11      347.33      2.85 o 
  -5   5   6       29.54       29.44      0.49 o 
  -4   5   6      103.36      101.56      0.94 o 
  -3   5   6        1.50        1.25      0.23 o 
  -2   5   6        8.49        8.38      0.20 o 
  -1   5   6       38.52       38.79      0.69 o 
   0   5   6       67.03       73.81      0.99 o 
   1   5   6      188.75      176.39      1.72 o 
   2   5   6       46.94       46.50      0.59 o 
   3   5   6      397.58      391.10      2.78 o 
   4   5   6      529.91      534.46      5.74 o 
   5   5   6      270.25      263.35      8.48 o 
   6   5   6        6.39        5.98      0.31 o 
   7   5   6       55.98       55.62      1.65 o 
   8   5   6        4.68        5.62      0.39 o 
   9   5   6        5.56        5.09      0.38 o 
  10   5   6        0.16        0.31      0.33 o 
  11   5   6        1.76        1.53      0.39 o 
 -11   6   6       24.08       25.42      0.88 o 
 -10   6   6      115.08      118.07      1.61 o 
  -9   6   6       46.98       40.73      0.91 o 
  -8   6   6       24.68       24.44      0.76 o 
  -7   6   6      161.49      154.41      1.73 o 
  -6   6   6      108.36      105.87      1.20 o 
  -5   6   6       24.21       24.26      0.61 o 
  -4   6   6        5.56        6.74      0.37 o 
  -3   6   6        0.30        0.66      0.38 o 
  -2   6   6       20.09       21.24      0.68 o 
  -1   6   6        0.44        0.52      0.77 o 
   0   6   6        2.81        1.59      0.45 o 
   1   6   6      200.24      203.59      1.74 o 
   2   6   6       42.16       46.12      0.54 o 
   3   6   6      104.86       96.35      2.06 o 
   4   6   6      172.58      149.86      3.12 o 
   5   6   6       12.38       14.05      1.03 o 
   6   6   6       15.67       10.92      1.54 o 
   7   6   6       17.15       18.08      1.36 o 
   8   6   6       37.93       36.32      2.02 o 
   9   6   6        7.78       11.23      0.86 o 
  10   6   6        4.50        5.39      0.65 o 
 -10   7   6        0.55        0.49      0.40 o 
  -9   7   6        4.48        3.74      0.93 o 
  -8   7   6       55.45       52.26      0.97 o 
  -7   7   6      338.40      347.04      3.29 o 
  -6   7   6       42.61       40.44      0.72 o 
  -5   7   6        1.09        0.66      0.31 o 
  -4   7   6        5.99        6.53      0.63 o 
  -3   7   6       34.10       34.84      1.01 o 
  -2   7   6      148.65      152.36      2.39 o 
  -1   7   6      239.90      250.45      3.02 o 
   0   7   6       20.02       20.55      0.52 o 
   1   7   6        0.71        0.47      0.30 o 
   2   7   6       20.94       20.96      0.47 o 
   3   7   6      432.41      420.92      5.73 o 
   4   7   6      526.68      525.71     10.37 o 
   5   7   6      148.06      148.79      3.75 o 
   6   7   6        8.65       10.58      0.91 o 
   7   7   6        0.17       -0.09      1.06 o 
   8   7   6        2.63        2.34      0.90 o 
   9   7   6       12.13       21.17      1.38 o 
  -8   8   6       28.77       24.59      1.31 o 
  -7   8   6        3.46        2.71      0.72 o 
  -6   8   6        0.67        0.13      0.53 o 
  -5   8   6        3.19        2.76      2.21 o 
  -4   8   6        2.33        1.29      1.44 o 
  -3   8   6       10.96       11.27      0.69 o 
  -2   8   6       30.09       27.94      1.58 o 
  -1   8   6       22.86       23.30      0.66 o 
   0   8   6       35.86       35.40      0.67 o 
   1   8   6        4.35        3.74      0.53 o 
   2   8   6        0.12       -0.06      0.28 o 
   3   8   6        7.28        5.64      0.76 o 
   4   8   6        2.07        1.33      1.66 o 
   5   8   6       50.48       42.26      1.47 o 
   6   8   6        6.73        7.45      0.91 o 
   7   8   6        1.24        3.81      0.80 o 
  -5   9   6        8.76       10.56      1.33 o 
  -4   9   6       22.75       28.04      1.38 o 
  -3   9   6        1.29        0.57      0.66 o 
  -2   9   6        1.31        1.63      0.40 o 
  -1   9   6       13.13       11.06      0.71 o 
   0   9   6        1.30        0.61      0.38 o 
   1   9   6       30.89       37.45      1.18 o 
   2   9   6       18.80       26.83      1.64 o 
   3   9   6        0.84        0.88      1.33 o 
   4   9   6        8.55       10.03      0.97 o 
 -14   1   7       11.83       11.17      0.86 o 
 -13   1   7        8.92        9.46      0.74 o 
 -12   1   7        7.19        8.43      0.75 o 
 -11   1   7       29.69       31.72      0.95 o 
 -10   1   7       33.30       26.15      0.84 o 
  -9   1   7        4.70        4.20      0.55 o 
  -8   1   7       98.61      101.05      1.28 o 
  -7   1   7      142.51      146.42      1.46 o 
  -6   1   7      326.79      321.25      3.45 o 
  -5   1   7      171.20      157.75      1.40 o 
  -4   1   7        8.30       10.30      0.33 o 
  -3   1   7      266.20      286.88      2.18 o 
  -2   1   7      185.71      214.84      1.63 o 
  -1   1   7       46.32       43.46      0.58 o 
   0   1   7     1042.52     1136.57      8.95 o 
   1   1   7      166.54      183.01      1.06 o 
   2   1   7      105.37      117.24      0.83 o 
   3   1   7      349.99      360.57      2.32 o 
   4   1   7        3.33        3.47      0.12 o 
   5   1   7      187.04      179.83      1.07 o 
   6   1   7       68.67       71.75      0.59 o 
   7   1   7      100.22      103.20      0.97 o 
   8   1   7       28.69       28.34      0.43 o 
   9   1   7        6.02        6.38      0.30 o 
  10   1   7        9.88        8.83      0.46 o 
  11   1   7        2.31        1.19      0.26 o 
  12   1   7       17.62       14.16      0.40 o 
  13   1   7        2.72        2.47      0.73 o 
 -14   2   7       18.62       20.32      0.86 o 
 -13   2   7        0.15       -0.12      0.43 o 
 -12   2   7        0.99        0.93      0.49 o 
 -11   2   7        0.97        2.18      0.55 o 
 -10   2   7        0.85        0.74      0.60 o 
  -9   2   7       10.97       10.69      0.68 o 
  -8   2   7        4.35        5.26      0.49 o 
  -7   2   7       27.48       28.12      0.77 o 
  -6   2   7       82.61       90.43      0.99 o 
  -5   2   7        0.02        0.57      0.25 o 
  -4   2   7      892.33      961.40     11.33 o 
  -3   2   7        9.28        5.57      0.52 o 
  -2   2   7      312.86      317.19      2.41 o 
  -1   2   7       33.40       32.29      0.44 o 
   0   2   7      186.00      182.12      1.34 o 
   1   2   7       95.40      110.03      0.70 o 
   2   2   7      139.01      126.24      1.13 o 
   3   2   7        0.89        0.00      0.14 o 
   4   2   7      237.05      219.78      1.51 o 
   5   2   7      301.93      273.76      2.35 o 
   6   2   7       35.07       31.40      0.35 o 
   7   2   7        8.55        7.90      0.23 o 
   8   2   7        7.97        7.28      0.36 o 
   9   2   7       81.60       79.52      1.61 o 
  10   2   7        0.75        0.75      0.20 o 
  11   2   7        6.20        5.01      0.47 o 
  12   2   7        2.35        0.87      0.83 o 
  13   2   7        0.09        0.29      0.67 o 
 -13   3   7        0.79        1.31      0.53 o 
 -12   3   7        9.96        9.77      0.79 o 
 -11   3   7        5.40        7.53      0.75 o 
 -10   3   7      111.33      109.09      2.38 o 
  -9   3   7        1.33        1.77      0.43 o 
  -8   3   7       97.80       96.15      1.16 o 
  -7   3   7      279.48      283.90      2.91 o 
  -6   3   7       30.39       30.84      0.72 o 
  -5   3   7      359.73      347.56      2.93 o 
  -4   3   7      437.69      441.13      3.67 o 
  -3   3   7       34.83       37.54      1.12 o 
  -2   3   7      151.59      146.50      1.26 o 
  -1   3   7        0.37        0.18      0.17 o 
   0   3   7        7.34        4.07      0.43 o 
   1   3   7     1495.63     1702.56     13.26 o 
   2   3   7       81.35       81.47      1.25 o 
   3   3   7       24.96       19.25      0.51 o 
   4   3   7        1.56        1.61      0.19 o 
   5   3   7      135.79      132.50      1.42 o 
   6   3   7      101.15      103.23      1.38 o 
   7   3   7      118.11      120.94      1.56 o 
   8   3   7        1.13        1.41      0.49 o 
   9   3   7       37.39       35.46      0.85 o 
  10   3   7        7.74        6.96      0.34 o 
  11   3   7        6.92        8.65      0.63 o 
  12   3   7       21.67       22.59      0.90 o 
 -13   4   7        2.41        1.69      0.53 o 
 -12   4   7        1.66        0.98      0.51 o 
 -11   4   7        2.13        2.58      0.58 o 
 -10   4   7      140.54      140.92      1.76 o 
  -9   4   7        0.29        0.30      0.41 o 
  -8   4   7       17.54       16.10      0.63 o 
  -7   4   7       42.26       47.74      0.78 o 
  -6   4   7      330.47      317.22      2.63 o 
  -5   4   7        0.49        0.93      0.30 o 
  -4   4   7       72.45       76.11      0.98 o 
  -3   4   7      728.14      759.57      6.95 o 
  -2   4   7       42.65       41.42      0.47 o 
  -1   4   7       15.24       14.24      0.52 o 
   0   4   7        5.36        4.23      0.15 o 
   1   4   7      519.99      533.26      8.24 o 
   2   4   7      224.04      240.44      2.69 o 
   3   4   7       62.16       74.86      1.42 o 
   4   4   7       68.96       73.75      1.19 o 
   5   4   7       70.42       68.48      0.95 o 
   6   4   7      265.18      269.08      2.67 o 
   7   4   7       41.30       43.95      2.58 o 
   8   4   7      104.68      105.47      1.42 o 
   9   4   7       15.59       13.12      0.52 o 
  10   4   7        0.49        0.65      0.35 o 
  11   4   7        5.83        4.47      0.64 o 
  12   4   7        1.32        0.80      0.52 o 
 -12   5   7        0.29        1.38      0.50 o 
 -11   5   7       11.48        9.92      0.68 o 
 -10   5   7       29.48       28.99      0.94 o 
  -9   5   7       37.18       40.06      1.00 o 
  -8   5   7        7.40        6.99      0.69 o 
  -7   5   7      305.82      308.60      2.98 o 
  -6   5   7      144.25      135.68      1.48 o 
  -5   5   7       46.45       43.91      0.60 o 
  -4   5   7       11.25       14.94      0.37 o 
  -3   5   7      112.27      109.19      0.88 o 
  -2   5   7       39.72       33.56      0.35 o 
  -1   5   7      150.47      143.37      1.37 o 
   0   5   7        0.24        0.44      0.20 o 
   1   5   7       67.22       67.27      0.94 o 
   2   5   7      115.51      121.57      1.97 o 
   3   5   7       65.01       65.81      1.23 o 
   4   5   7      702.55      713.22      7.82 o 
   5   5   7      143.92      151.97      2.69 o 
   6   5   7        6.74        5.16      0.39 o 
   7   5   7       15.79       13.71      1.14 o 
   8   5   7       28.51       26.30      1.22 o 
   9   5   7        0.03        0.44      0.46 o 
  10   5   7       14.19       13.72      0.77 o 
  11   5   7        0.32       -0.30      0.47 o 
 -11   6   7        0.53        0.61      0.42 o 
 -10   6   7        0.16        0.18      0.40 o 
  -9   6   7        0.19        0.21      0.38 o 
  -8   6   7        5.55        4.08      0.57 o 
  -7   6   7        0.81        1.12      0.36 o 
  -6   6   7       83.34       79.70      1.13 o 
  -5   6   7       61.51       65.91      0.86 o 
  -4   6   7       52.61       49.57      0.70 o 
  -3   6   7       27.76       28.92      0.43 o 
  -2   6   7        0.75        1.16      0.43 o 
  -1   6   7        9.73       12.69      0.59 o 
   0   6   7        3.46        4.20      0.37 o 
   1   6   7       13.26       13.40      0.29 o 
   2   6   7      121.31      115.82      1.93 o 
   3   6   7       97.32      100.94      3.44 o 
   4   6   7        1.73        1.47      0.64 o 
   5   6   7        4.12        5.33      0.80 o 
   6   6   7        1.29        1.49      0.35 o 
   7   6   7       16.05       15.56      1.28 o 
   8   6   7        0.79        1.51      0.85 o 
   9   6   7        2.12        3.57      1.01 o 
  10   6   7        0.29        0.14      1.11 o 
  -9   7   7        3.97        3.12      0.62 o 
  -8   7   7        9.07        9.64      0.62 o 
  -7   7   7       75.94       76.49      1.24 o 
  -6   7   7        6.70        7.72      0.48 o 
  -5   7   7        0.72        0.44      0.20 o 
  -4   7   7       39.29       41.52      1.05 o 
  -3   7   7       66.65       67.64      1.43 o 
  -2   7   7       56.73       56.67      1.27 o 
  -1   7   7       24.61       24.91      1.11 o 
   0   7   7        4.92        6.53      1.17 o 
   1   7   7        0.79        0.51      0.28 o 
   2   7   7       14.64       18.19      2.33 o 
   3   7   7       13.45       13.24      0.69 o 
   4   7   7        0.52        0.15      0.70 o 
   5   7   7       28.04       24.36      1.35 o 
   6   7   7        0.08       -0.07      0.69 o 
   7   7   7       54.17       64.59      1.65 o 
   8   7   7        0.04        0.69      0.72 o 
  -7   8   7        3.12        2.38      1.16 o 
  -6   8   7       42.08       42.01      1.23 o 
  -5   8   7        4.36        2.76      0.90 o 
  -4   8   7       12.09       13.04      0.85 o 
  -3   8   7        0.00       -0.25      0.53 o 
  -2   8   7       13.06       11.56      0.61 o 
  -1   8   7       17.99       18.41      0.80 o 
   0   8   7       15.89       15.21      0.49 o 
   1   8   7        2.13        1.85      0.43 o 
   2   8   7       16.13       16.48      0.89 o 
   3   8   7        7.45        9.08      0.90 o 
   4   8   7        1.32        1.77      0.94 o 
   5   8   7       24.55       20.65      1.43 o 
   6   8   7        4.08        2.48      0.78 o 
  -4   9   7        1.63        1.47      1.66 o 
  -3   9   7        3.25        2.74      0.57 o 
  -2   9   7        0.07        0.32      0.39 o 
  -1   9   7        0.10        0.32      0.55 o 
   0   9   7       14.36       15.49      0.77 o 
   1   9   7        0.40        1.11      0.94 o 
   3   9   7        1.76        3.10      1.09 o 
 -14   0   8        1.35        2.76      1.22 o 
 -13   0   8       15.17       24.43      1.67 o 
 -12   0   8        0.02       -0.69      0.69 o 
 -11   0   8        0.49        0.77      0.77 o 
 -10   0   8        4.25        4.13      0.94 o 
  -9   0   8       74.85       67.53      1.88 o 
  -8   0   8        0.00        0.11      0.47 o 
  -7   0   8       71.23       70.42      1.77 o 
  -6   0   8        4.41        7.60      0.55 o 
  -5   0   8       35.85       36.16      1.06 o 
  -4   0   8     2055.80     2405.76     39.24 o 
  -3   0   8     1780.47     1891.88     23.99 o 
  -2   0   8     2687.22     2964.87     51.62 o 
  -1   0   8     1041.89     1235.57     93.29 o 
   0   0   8      101.35       92.50      1.01 o 
   1   0   8        4.99       11.54      0.32 o 
   2   0   8     1811.64     2114.71     31.83 o 
   3   0   8       18.17       11.84      0.47 o 
   4   0   8       27.80       40.46      0.64 o 
   5   0   8      911.74      872.01      7.19 o 
   6   0   8       73.61       72.50      0.75 o 
   7   0   8      109.17      115.16      1.23 o 
   8   0   8      146.94      131.71      1.53 o 
   9   0   8      162.40      147.25      2.19 o 
  10   0   8       31.43       27.10      0.94 o 
  11   0   8        0.13        0.35      0.53 o 
  12   0   8        0.14       -0.44      0.53 o 
  13   0   8       53.13       62.10      2.54 o 
 -14   1   8        5.02        6.99      0.73 o 
 -13   1   8       20.59       25.14      1.74 o 
 -12   1   8        0.07        0.47      0.52 o 
 -11   1   8        1.12        1.02      0.60 o 
 -10   1   8      118.50       97.66      1.55 o 
  -9   1   8        2.81        1.18      0.48 o 
  -8   1   8      129.12      132.85      1.79 o 
  -7   1   8       67.23       69.36      1.13 o 
  -6   1   8        2.99        2.89      0.43 o 
  -5   1   8       47.54       48.93      0.73 o 
  -4   1   8      111.26      129.86      1.24 o 
  -3   1   8       59.70       60.29      0.69 o 
  -2   1   8      267.16      272.21      2.21 o 
  -1   1   8      376.42      368.59      2.76 o 
   0   1   8      154.36      160.32      1.20 o 
   1   1   8      760.70      901.15     10.36 o 
   2   1   8      927.84     1034.98     12.88 o 
   3   1   8       30.71       23.66      0.31 o 
   4   1   8       12.64       20.22      0.24 o 
   5   1   8       73.72       79.12      0.52 o 
   6   1   8       68.05       68.20      0.55 o 
   7   1   8       27.46       32.63      0.42 o 
   8   1   8       25.55       24.32      0.47 o 
   9   1   8        0.58        1.06      0.30 o 
  10   1   8       32.50       33.80      0.65 o 
  11   1   8        0.08        0.21      0.19 o 
  12   1   8        2.72        2.41      0.49 o 
  13   1   8       13.28       15.72      1.00 o 
 -13   2   8       26.87       26.11      1.05 o 
 -12   2   8       34.87       38.26      0.96 o 
 -11   2   8       63.47       57.20      1.35 o 
 -10   2   8        5.19        5.57      0.63 o 
  -9   2   8       89.44       88.09      1.56 o 
  -8   2   8       48.32       52.80      1.31 o 
  -7   2   8       14.50       15.19      0.58 o 
  -6   2   8        2.05        2.36      0.35 o 
  -5   2   8        3.34        4.81      0.37 o 
  -4   2   8        0.01       -0.02      0.26 o 
  -3   2   8        0.04        0.33      0.31 o 
  -2   2   8       10.09       11.80      0.33 o 
  -1   2   8     1112.69     1206.28     10.04 o 
   0   2   8       53.14       55.47      0.52 o 
   1   2   8       48.57       47.51      0.47 o 
   2   2   8        4.00        3.32      0.35 o 
   3   2   8      323.30      315.81      2.84 o 
   4   2   8      108.27       99.22      1.47 o 
   5   2   8       27.18       26.88      0.37 o 
   6   2   8      392.88      385.45      3.40 o 
   7   2   8        2.08        1.67      0.14 o 
   8   2   8       24.93       25.40      0.43 o 
   9   2   8        7.24        9.52      0.31 o 
  10   2   8        5.14        4.69      0.36 o 
  11   2   8        0.59        1.34      0.52 o 
  12   2   8        1.52        0.68      0.89 o 
 -13   3   8        0.17        0.89      0.63 o 
 -12   3   8       73.47       75.78      1.28 o 
 -11   3   8       84.66       94.22      1.60 o 
 -10   3   8       26.62       25.81      0.82 o 
  -9   3   8        0.54        0.69      0.41 o 
  -8   3   8       16.95       14.39      0.72 o 
  -7   3   8        6.91        8.85      0.61 o 
  -6   3   8      358.41      343.95      3.24 o 
  -5   3   8       85.80       88.78      1.21 o 
  -4   3   8      160.06      162.69      1.54 o 
  -3   3   8       58.16       54.15      0.76 o 
  -2   3   8        0.32        0.32      0.17 o 
  -1   3   8      348.14      351.40      2.83 o 
   0   3   8      278.31      269.59      1.71 o 
   1   3   8      183.52      196.65      1.25 o 
   2   3   8       31.75       27.92      0.38 o 
   3   3   8       13.90       13.19      0.51 o 
   4   3   8      206.13      200.50      2.33 o 
   5   3   8     1927.86     2059.71     27.98 o 
   6   3   8      173.79      178.41      1.83 o 
   7   3   8      876.29      910.38      8.46 o 
   8   3   8       84.94       86.90      1.22 o 
   9   3   8        9.45        7.45      0.66 o 
  10   3   8        0.56        1.02      0.47 o 
  11   3   8       22.43       23.75      1.18 o 
  12   3   8        0.00        0.19      0.54 o 
 -12   4   8       23.16       25.53      0.83 o 
 -11   4   8      173.22      180.19      3.58 o 
 -10   4   8       10.00       13.32      0.89 o 
  -9   4   8      125.16      126.62      1.69 o 
  -8   4   8        8.83        7.82      0.56 o 
  -7   4   8      181.15      182.81      1.78 o 
  -6   4   8      141.35      141.70      1.89 o 
  -5   4   8        6.45        6.49      0.39 o 
  -4   4   8        0.76        1.65      0.28 o 
  -3   4   8        0.10        0.25      0.18 o 
  -2   4   8      957.03      980.96     14.42 o 
  -1   4   8       37.73       41.20      0.53 o 
   0   4   8       95.79      100.23      0.96 o 
   1   4   8      161.54      163.19      1.54 o 
   2   4   8      144.58      155.70      2.44 o 
   3   4   8       12.10       10.20      1.15 o 
   4   4   8      252.23      256.18      3.28 o 
   5   4   8        1.99        3.52      0.21 o 
   6   4   8       19.45       20.35      0.79 o 
   7   4   8       16.34       14.24      0.66 o 
   8   4   8        2.55        4.20      0.38 o 
   9   4   8       66.73       62.55      1.22 o 
  10   4   8       35.06       41.60      1.18 o 
  11   4   8        7.79        7.56      0.52 o 
 -12   5   8        2.27        1.99      0.79 o 
 -11   5   8        0.01        0.16      0.42 o 
 -10   5   8        0.67        1.33      0.43 o 
  -9   5   8       41.13       39.00      0.83 o 
  -8   5   8       44.65       42.86      0.84 o 
  -7   5   8       14.75       16.28      0.57 o 
  -6   5   8       19.40       20.18      0.63 o 
  -5   5   8        8.49        9.97      0.53 o 
  -4   5   8       14.39       14.35      0.35 o 
  -3   5   8        0.32        0.27      0.25 o 
  -2   5   8       35.30       35.17      0.70 o 
  -1   5   8        7.23        7.00      0.36 o 
   0   5   8       25.28       28.16      0.57 o 
   1   5   8       22.27       20.51      0.40 o 
   2   5   8       27.63       27.32      0.98 o 
   3   5   8        1.00        0.76      0.49 o 
   4   5   8        3.11        3.82      0.67 o 
   5   5   8      114.21      113.46      2.65 o 
   6   5   8       58.43       60.81      2.39 o 
   7   5   8        2.49        1.39      0.61 o 
   8   5   8        0.73        0.68      0.40 o 
   9   5   8       85.07       82.49      4.94 o 
  10   5   8       23.13       24.00      1.66 o 
  11   5   8        0.40       -0.04      0.45 o 
 -10   6   8        4.74        6.50      0.98 o 
  -9   6   8        4.03        2.79      0.51 o 
  -8   6   8       17.83       16.76      0.66 o 
  -7   6   8      149.97      148.05      1.69 o 
  -6   6   8      393.56      385.91      3.49 o 
  -5   6   8      343.70      357.83      3.18 o 
  -4   6   8      179.39      180.06      1.78 o 
  -3   6   8      828.48      838.41      9.09 o 
  -2   6   8      293.91      297.40      3.44 o 
  -1   6   8      317.42      313.25      3.98 o 
   0   6   8       31.71       29.57      0.64 o 
   1   6   8        7.94        8.42      0.86 o 
   2   6   8       29.13       27.02      0.74 o 
   3   6   8        3.17        3.88      0.64 o 
   4   6   8        2.84        2.86      0.72 o 
   5   6   8      235.47      244.24      3.23 o 
   6   6   8       66.94       66.55      1.49 o 
   7   6   8        2.99        2.39      0.72 o 
   8   6   8      100.09      107.81      2.38 o 
   9   6   8       34.22       41.72      2.08 o 
  -9   7   8        6.33        5.99      0.77 o 
  -8   7   8        3.46        2.19      0.51 o 
  -7   7   8        9.13        8.43      0.48 o 
  -6   7   8       63.10       58.79      0.99 o 
  -5   7   8        8.12        7.57      0.45 o 
  -4   7   8       74.38       72.64      1.56 o 
  -3   7   8      127.25      126.62      2.04 o 
  -2   7   8        4.73        5.37      0.59 o 
  -1   7   8       49.63       53.78      1.05 o 
   0   7   8       21.57       24.00      0.59 o 
   1   7   8       11.49       10.43      0.40 o 
   2   7   8       38.57       35.31      0.69 o 
   3   7   8       62.82       61.57      1.43 o 
   4   7   8       37.73       35.16      1.38 o 
   5   7   8        3.29        4.18      1.01 o 
   6   7   8       40.62       41.58      1.36 o 
   7   7   8        7.47        5.43      1.16 o 
   8   7   8       38.66       49.57      2.20 o 
  -7   8   8       10.68        9.03      0.84 o 
  -6   8   8      136.47      135.47      2.16 o 
  -5   8   8       43.20       40.46      1.70 o 
  -4   8   8        0.71        0.44      0.53 o 
  -3   8   8        6.11        6.04      0.74 o 
  -2   8   8       15.84       16.16      0.94 o 
  -1   8   8        0.18        1.34      0.52 o 
   0   8   8        4.61        3.23      0.93 o 
   1   8   8        2.26        1.27      0.33 o 
   2   8   8        0.06       -0.10      0.62 o 
   3   8   8        0.00        0.00      0.63 o 
   4   8   8       20.87       19.99      1.48 o 
   5   8   8        0.33       -0.35      0.64 o 
   6   8   8       10.02        9.73      2.43 o 
  -3   9   8       13.85       15.17      1.02 o 
  -2   9   8        7.28        7.94      0.73 o 
  -1   9   8        7.46       11.01      0.51 o 
   0   9   8       22.99       27.17      1.64 o 
   1   9   8       14.68       21.67      3.32 o 
   2   9   8       26.36       34.81      1.79 o 
 -13   1   9       14.04       16.21      1.07 o 
 -12   1   9        0.84        1.27      0.55 o 
 -11   1   9        5.19        3.95      0.63 o 
 -10   1   9       17.82       17.08      0.80 o 
  -9   1   9        4.05        2.37      0.67 o 
  -8   1   9        7.76        7.26      0.58 o 
  -7   1   9       18.59       19.37      0.60 o 
  -6   1   9       66.91       60.96      0.99 o 
  -5   1   9       49.08       50.15      0.78 o 
  -4   1   9       82.93       94.52      0.96 o 
  -3   1   9      643.66      614.83      5.07 o 
  -2   1   9     2195.06     2471.35     23.29 o 
  -1   1   9     2205.42     2381.40     22.37 o 
   0   1   9      491.08      491.39      3.92 o 
   1   1   9       17.70       18.36      0.28 o 
   2   1   9       12.68       13.57      0.30 o 
   3   1   9        0.17        0.32      0.13 o 
   4   1   9      209.26      201.81      1.29 o 
   5   1   9       48.11       51.36      0.40 o 
   6   1   9      155.08      143.53      0.97 o 
   7   1   9      146.14      149.21      1.00 o 
   8   1   9        3.41        3.97      0.21 o 
   9   1   9        8.39        8.41      0.33 o 
  10   1   9       19.26       17.36      0.78 o 
  11   1   9       16.08       12.14      0.64 o 
  12   1   9        0.86        0.01      0.42 o 
 -13   2   9        0.10        0.89      0.57 o 
 -12   2   9       44.30       49.10      1.42 o 
 -11   2   9      127.02      126.17      2.17 o 
 -10   2   9       42.77       49.49      1.10 o 
  -9   2   9      220.24      215.02      2.67 o 
  -8   2   9      202.64      177.41      2.36 o 
  -7   2   9       76.37       80.11      1.25 o 
  -6   2   9       13.68       12.30      0.58 o 
  -5   2   9        5.80        6.86      0.44 o 
  -4   2   9       14.17       12.68      0.63 o 
  -3   2   9        0.38        1.50      0.77 o 
  -2   2   9      283.00      280.43      2.28 o 
  -1   2   9       39.94       38.80      0.90 o 
   0   2   9       57.22       55.86      0.60 o 
   1   2   9       97.08       99.80      1.40 o 
   2   2   9      577.04      611.75      7.00 o 
   3   2   9      276.37      288.24      3.31 o 
   4   2   9        5.31        4.18      1.27 o 
   5   2   9       11.94       10.38      0.49 o 
   6   2   9        4.68        5.08      0.34 o 
   7   2   9        1.31        1.77      0.41 o 
   8   2   9       63.24       63.38      0.93 o 
   9   2   9       38.63       36.30      0.83 o 
  10   2   9        2.22        2.19      0.46 o 
  11   2   9       11.72       13.21      0.90 o 
  12   2   9        0.95       -0.24      0.45 o 
 -13   3   9        9.92       11.86      0.78 o 
 -12   3   9        0.01        0.31      0.47 o 
 -11   3   9        8.14        9.48      0.70 o 
 -10   3   9        5.89        9.64      0.62 o 
  -9   3   9        6.00        4.67      0.58 o 
  -8   3   9       95.19      105.13      1.88 o 
  -7   3   9       58.79       65.48      1.39 o 
  -6   3   9      104.07      103.62      1.77 o 
  -5   3   9       74.11       70.82      1.43 o 
  -4   3   9       34.60       30.17      0.60 o 
  -3   3   9      205.66      200.10      1.70 o 
  -2   3   9        0.54        0.73      0.26 o 
  -1   3   9      323.20      368.03      2.94 o 
   0   3   9       15.04       14.84      0.18 o 
   1   3   9       67.29       59.41      0.43 o 
   2   3   9       12.09       14.17      0.21 o 
   3   3   9       93.81       84.30      0.91 o 
   4   3   9       76.11       80.65      1.19 o 
   5   3   9      286.68      290.56      3.77 o 
   6   3   9       76.99       80.43      1.23 o 
   7   3   9      124.78      130.82      1.51 o 
   8   3   9        5.73        5.75      0.46 o 
   9   3   9        9.48        9.76      0.76 o 
  10   3   9       14.84       14.47      0.66 o 
  11   3   9        1.54        0.87      0.47 o 
  12   3   9        0.12        0.79      0.49 o 
 -12   4   9       34.55       35.30      1.36 o 
 -11   4   9       31.98       28.66      1.06 o 
 -10   4   9       94.57       93.48      1.46 o 
  -9   4   9       42.57       47.55      1.00 o 
  -8   4   9        0.54        0.80      0.40 o 
  -7   4   9        0.85        1.03      0.33 o 
  -6   4   9      508.57      512.02      4.35 o 
  -5   4   9      231.43      219.38      4.49 o 
  -4   4   9      121.50      116.46      1.67 o 
  -3   4   9       27.51       23.50      0.54 o 
  -2   4   9        6.71        6.81      0.32 o 
  -1   4   9        0.04        0.24      0.15 o 
   0   4   9       40.99       40.56      0.57 o 
   1   4   9       43.95       40.93      0.67 o 
   2   4   9       29.59       31.84      0.94 o 
   3   4   9      115.51      117.45      1.57 o 
   4   4   9       61.66       60.87      1.28 o 
   5   4   9      392.26      412.76      5.17 o 
   6   4   9       16.00       16.05      0.73 o 
   7   4   9      129.62      127.08      2.27 o 
   8   4   9       87.38       81.14      1.67 o 
   9   4   9        8.40        7.73      0.52 o 
  10   4   9        9.24        9.19      0.69 o 
  11   4   9        0.57        0.49      0.49 o 
 -11   5   9        7.30        3.80      0.57 o 
 -10   5   9       15.33       14.48      0.92 o 
  -9   5   9       61.56       63.45      1.14 o 
  -8   5   9       19.18       22.83      0.77 o 
  -7   5   9       70.60       69.00      1.00 o 
  -6   5   9       41.89       38.69      0.84 o 
  -5   5   9        9.92       10.18      0.51 o 
  -4   5   9       82.73       81.65      0.94 o 
  -3   5   9       32.00       30.46      0.37 o 
  -2   5   9       72.43       67.15      0.88 o 
  -1   5   9       30.09       29.28      0.53 o 
   0   5   9       21.23       21.68      0.54 o 
   1   5   9       14.91       17.43      0.74 o 
   2   5   9        8.97       12.18      0.78 o 
   3   5   9        5.45        7.33      0.83 o 
   4   5   9        0.01        1.30      1.14 o 
   5   5   9       83.08       83.91      1.88 o 
   6   5   9        1.67        2.79      0.94 o 
   7   5   9        6.60        4.44      0.32 o 
   8   5   9        5.13        4.34      0.57 o 
   9   5   9       77.38       73.87      3.69 o 
  10   5   9       12.36       17.22      2.76 o 
 -10   6   9        0.55        0.13      0.41 o 
  -9   6   9        0.76        0.86      0.53 o 
  -8   6   9        4.66        3.62      0.56 o 
  -7   6   9        8.81        8.39      0.52 o 
  -6   6   9        4.50        3.90      0.37 o 
  -5   6   9       12.22       10.89      0.55 o 
  -4   6   9       51.57       42.72      0.81 o 
  -3   6   9      213.04      210.31      2.48 o 
  -2   6   9      105.84      103.82      1.41 o 
  -1   6   9       12.11       10.62      0.77 o 
   0   6   9       15.21       14.72      0.75 o 
   1   6   9       33.91       31.20      0.73 o 
   2   6   9        2.18        2.58      0.15 o 
   3   6   9        8.34       12.57      0.80 o 
   4   6   9        0.03        0.71      0.54 o 
   5   6   9        4.29        6.02      0.93 o 
   6   6   9       44.30       44.45      1.31 o 
   7   6   9        2.46        1.90      1.10 o 
   8   6   9       56.68       69.14      2.38 o 
   9   6   9        3.90        3.65      1.09 o 
  -8   7   9        0.76        0.69      0.32 o 
  -7   7   9        7.19        6.85      0.52 o 
  -6   7   9       13.53       13.80      0.73 o 
  -5   7   9        3.95        4.47      0.85 o 
  -4   7   9       15.29       14.19      0.89 o 
  -3   7   9       57.54       57.81      1.34 o 
  -2   7   9       50.14       49.96      1.54 o 
  -1   7   9      121.25      129.09      2.13 o 
   0   7   9       10.96       12.98      0.40 o 
   1   7   9        5.40        6.07      0.37 o 
   2   7   9       10.22        9.81      0.93 o 
   3   7   9       32.98       31.43      1.32 o 
   4   7   9        4.64        3.76      0.72 o 
   5   7   9       32.03       33.73      1.23 o 
   6   7   9        0.53        1.55      0.85 o 
   7   7   9        0.00        0.64      0.72 o 
  -6   8   9       30.80       27.83      1.18 o 
  -5   8   9       65.41       63.73      1.29 o 
  -4   8   9       41.84       44.15      1.27 o 
  -3   8   9        0.24        0.27      0.43 o 
  -2   8   9        0.09        0.22      0.41 o 
  -1   8   9       36.27       31.67      0.97 o 
   0   8   9       12.10       13.27      0.57 o 
   1   8   9       20.45       22.86      2.43 o 
   2   8   9        1.68        1.21      0.85 o 
   3   8   9        3.33        2.62      1.01 o 
   4   8   9        0.38        1.84      1.01 o 
   5   8   9        0.16       -0.44      1.33 o 
 -13   0  10        0.10        0.33      0.78 o 
 -12   0  10        1.56        1.99      0.99 o 
 -11   0  10       17.10       15.47      1.47 o 
 -10   0  10        8.90        9.98      1.27 o 
  -9   0  10      333.88      310.07     15.03 o 
  -8   0  10      362.16      296.67      6.52 o 
  -7   0  10      101.79       84.11      1.64 o 
  -6   0  10       59.11       58.81      2.32 o 
  -5   0  10       46.49       51.53      1.16 o 
  -4   0  10        0.76        1.08      0.57 o 
  -3   0  10      150.86      156.69      2.17 o 
  -2   0  10      196.47      180.52      2.39 o 
  -1   0  10       11.56       12.79      1.55 o 
   0   0  10       78.03       67.06      0.88 o 
   1   0  10      109.92      108.77      1.20 o 
   2   0  10       22.20       23.28      0.53 o 
   3   0  10     1526.01     1795.68     22.89 o 
   4   0  10       86.25       93.24      2.44 o 
   5   0  10        2.13        1.54      0.19 o 
   6   0  10       26.50       30.19      0.57 o 
   7   0  10        5.31        5.30      0.32 o 
   8   0  10        4.79        4.27      0.33 o 
   9   0  10      133.81      133.05      1.37 o 
  10   0  10        4.69        5.91      0.30 o 
  11   0  10        0.12        0.44      0.35 o 
  12   0  10        0.46        0.00      1.11 o 
 -13   1  10        0.48       -0.06      0.44 o 
 -12   1  10       11.36       11.22      1.12 o 
 -11   1  10       31.61       32.91      1.11 o 
 -10   1  10        4.80        3.46      0.73 o 
  -9   1  10        9.39       12.13      0.79 o 
  -8   1  10        1.42        4.06      0.68 o 
  -7   1  10       21.88       17.33      0.70 o 
  -6   1  10        0.97        0.90      0.38 o 
  -5   1  10      123.57      111.86      1.76 o 
  -4   1  10      624.69      622.79      5.28 o 
  -3   1  10      301.65      328.18      2.68 o 
  -2   1  10      202.11      190.77      1.69 o 
  -1   1  10      149.65      173.92      1.45 o 
   0   1  10        2.40        2.21      0.26 o 
   1   1  10      118.36      116.19      0.81 o 
   2   1  10       17.99       15.08      0.30 o 
   3   1  10      225.97      237.25      1.90 o 
   4   1  10       47.90       48.95      0.45 o 
   5   1  10       37.86       38.42      0.41 o 
   6   1  10      561.35      578.65      3.60 o 
   7   1  10      637.06      654.38      4.00 o 
   8   1  10       39.74       42.38      0.50 o 
   9   1  10       75.63       70.34      0.63 o 
  10   1  10       26.72       27.41      0.53 o 
  11   1  10        6.95        9.25      0.72 o 
  12   1  10        1.95        1.37      0.72 o 
 -13   2  10       12.56       17.02      0.90 o 
 -12   2  10        2.44        0.46      0.64 o 
 -11   2  10       33.51       38.68      1.23 o 
 -10   2  10        0.28        0.36      0.51 o 
  -9   2  10       96.06       80.37      1.60 o 
  -8   2  10        0.80        0.59      0.55 o 
  -7   2  10       51.41       50.47      1.27 o 
  -6   2  10       35.33       35.47      0.86 o 
  -5   2  10      846.19      861.84      7.76 o 
  -4   2  10      105.84       98.14      1.12 o 
  -3   2  10      101.64      119.30      1.16 o 
  -2   2  10       17.08       17.36      0.46 o 
  -1   2  10       70.19       67.46      0.74 o 
   0   2  10        0.92        1.22      0.24 o 
   1   2  10        2.43        3.51      0.14 o 
   2   2  10        0.15        0.77      0.26 o 
   3   2  10       12.68       11.64      0.15 o 
   4   2  10       13.09       14.53      0.54 o 
   5   2  10        0.93        0.80      0.31 o 
   6   2  10      423.02      444.77      3.99 o 
   7   2  10       44.30       46.77      0.96 o 
   8   2  10        0.64        0.29      0.36 o 
   9   2  10       11.35       10.67      0.50 o 
  10   2  10        4.18        3.68      0.47 o 
  11   2  10        3.85        3.97      0.45 o 
 -12   3  10        3.55        3.60      0.62 o 
 -11   3  10       14.77       20.87      0.88 o 
 -10   3  10        0.12        1.05      0.67 o 
  -9   3  10       10.47       14.41      0.82 o 
  -8   3  10        0.47        0.35      0.53 o 
  -7   3  10        0.52        0.34      0.40 o 
  -6   3  10        0.03        0.45      0.46 o 
  -5   3  10      167.35      171.47      2.12 o 
  -4   3  10       36.56       35.94      0.75 o 
  -3   3  10       35.98       33.63      0.66 o 
  -2   3  10        0.03        0.25      0.22 o 
  -1   3  10      151.40      145.68      1.27 o 
   0   3  10      356.17      372.72      2.58 o 
   1   3  10       23.24       18.45      0.49 o 
   2   3  10      128.37      139.31      1.39 o 
   3   3  10       55.86       57.13      0.80 o 
   4   3  10        9.65        9.70      0.36 o 
   5   3  10        2.84        3.91      0.54 o 
   6   3  10       41.34       39.15      1.39 o 
   7   3  10      155.34      161.42      2.17 o 
   8   3  10        4.02        4.36      0.45 o 
   9   3  10       84.63       94.70      1.17 o 
  10   3  10        3.71        3.49      0.68 o 
  11   3  10       39.41       52.04      1.01 o 
 -12   4  10        0.79        1.15      0.68 o 
 -11   4  10       12.67       14.49      0.82 o 
 -10   4  10        2.88        2.82      0.56 o 
  -9   4  10        3.60        2.87      0.61 o 
  -8   4  10        0.92        1.84      0.43 o 
  -7   4  10      108.01      106.79      1.22 o 
  -6   4  10       12.90       11.88      0.66 o 
  -5   4  10      340.87      337.64      3.45 o 
  -4   4  10      142.57      134.69      1.55 o 
  -3   4  10       46.48       47.57      0.71 o 
  -2   4  10        8.41        5.99      0.34 o 
  -1   4  10        1.98        2.07      0.19 o 
   0   4  10       17.42       15.08      0.37 o 
   1   4  10       42.86       40.01      0.96 o 
   2   4  10       14.35       15.87      0.99 o 
   3   4  10        4.82        4.98      0.54 o 
   4   4  10      186.44      190.79      2.38 o 
   5   4  10       88.82       97.42      1.65 o 
   6   4  10      337.44      359.56      4.21 o 
   7   4  10        0.59        1.48      0.78 o 
   8   4  10       14.13       14.00      0.62 o 
   9   4  10        2.22        1.95      0.38 o 
  10   4  10       11.79       13.18      0.62 o 
 -11   5  10       71.51       75.32      1.42 o 
 -10   5  10       58.97       60.02      1.58 o 
  -9   5  10        0.11       -0.28      0.33 o 
  -8   5  10        0.13        0.10      0.32 o 
  -7   5  10        2.36        2.11      0.34 o 
  -6   5  10       35.47       35.24      0.78 o 
  -5   5  10      139.16      139.92      1.62 o 
  -4   5  10       33.79       29.08      0.56 o 
  -3   5  10       33.82       36.13      0.47 o 
  -2   5  10      183.12      173.85      1.75 o 
  -1   5  10        0.01        0.16      0.35 o 
   0   5  10      125.64      123.65      1.86 o 
   1   5  10       11.66       10.55      0.40 o 
   2   5  10        0.24        0.11      0.47 o 
   3   5  10       15.07       15.08      1.05 o 
   4   5  10        0.01        0.07      0.38 o 
   5   5  10       26.49       28.91      1.14 o 
   6   5  10        1.47        2.16      0.71 o 
   7   5  10        3.72        4.59      0.98 o 
   8   5  10        1.80        1.55      0.97 o 
   9   5  10        8.41        9.05      1.07 o 
  -9   6  10       34.76       37.05      0.93 o 
  -8   6  10        6.58        6.93      0.50 o 
  -7   6  10       25.42       25.10      0.69 o 
  -6   6  10        2.13        1.81      0.35 o 
  -5   6  10        4.06        4.34      0.34 o 
  -4   6  10       18.58       16.81      0.67 o 
  -3   6  10        4.34        3.44      0.44 o 
  -2   6  10        1.95        2.44      0.49 o 
  -1   6  10      249.35      231.45      3.25 o 
   0   6  10       47.25       43.39      0.98 o 
   1   6  10        0.56        0.52      0.29 o 
   2   6  10       33.21       30.93      1.06 o 
   3   6  10       23.56       24.57      1.10 o 
   4   6  10       74.98       74.50      1.73 o 
   5   6  10        0.63        1.20      0.71 o 
   6   6  10        7.07        6.81      1.31 o 
   7   6  10       12.03       12.46      1.11 o 
   8   6  10       17.78       24.22      1.56 o 
  -8   7  10        0.11        0.54      0.55 o 
  -7   7  10        3.78        2.87      0.56 o 
  -6   7  10       41.53       39.94      1.19 o 
  -5   7  10       55.99       53.19      1.68 o 
  -4   7  10       14.28       13.25      0.89 o 
  -3   7  10       91.22       91.33      1.52 o 
  -2   7  10      143.17      143.77      2.24 o 
  -1   7  10       43.50       40.33      0.99 o 
   0   7  10       22.31       21.50      0.59 o 
   1   7  10       16.84       20.84      1.58 o 
   2   7  10        3.30        3.51      0.79 o 
   3   7  10        0.95        1.27      0.67 o 
   4   7  10       14.78       17.38      1.01 o 
   5   7  10        0.01       -0.22      0.59 o 
   6   7  10       26.71       27.05      1.23 o 
   7   7  10        0.24        1.26      1.27 o 
  -5   8  10        7.94        8.85      0.75 o 
  -4   8  10        2.89        1.45      2.10 o 
  -3   8  10       89.90       87.97      2.76 o 
  -2   8  10       43.30       43.04      1.44 o 
  -1   8  10        0.23        0.41      0.57 o 
   0   8  10       19.97       17.78      1.67 o 
   1   8  10        9.28       10.58      1.54 o 
   2   8  10        0.01       -0.52      0.85 o 
   3   8  10       28.84       31.79      1.64 o 
   4   8  10        0.84        0.99      0.94 o 
 -13   1  11        3.39        4.19      0.82 o 
 -12   1  11        0.27       -0.40      0.58 o 
 -11   1  11       16.49       19.33      0.93 o 
 -10   1  11        5.59        5.87      0.69 o 
  -9   1  11       22.86       20.86      0.80 o 
  -8   1  11       34.05       34.12      0.98 o 
  -7   1  11      288.45      280.68      3.25 o 
  -6   1  11        5.20        4.08      0.46 o 
  -5   1  11      221.04      230.02      2.37 o 
  -4   1  11        3.57        3.09      0.52 o 
  -3   1  11       14.19       13.86      0.58 o 
  -2   1  11       56.33       52.70      0.70 o 
  -1   1  11        0.98        0.88      0.22 o 
   0   1  11       82.57       82.73      0.75 o 
   1   1  11      236.74      240.06      1.54 o 
   2   1  11      290.45      295.56      2.31 o 
   3   1  11       86.75       82.36      0.72 o 
   4   1  11        0.50        0.42      0.13 o 
   5   1  11       45.81       46.71      0.45 o 
   6   1  11      203.08      214.24      1.71 o 
   7   1  11        4.90        4.79      0.27 o 
   8   1  11        9.27        9.58      0.36 o 
   9   1  11        9.19       10.13      0.28 o 
  10   1  11       28.34       26.84      0.63 o 
  11   1  11        0.09       -0.05      0.28 o 
 -12   2  11        7.12        9.33      0.95 o 
 -11   2  11        0.01        0.81      0.58 o 
 -10   2  11        0.61        0.54      0.66 o 
  -9   2  11        0.32        0.42      0.46 o 
  -8   2  11       15.06        9.62      0.66 o 
  -7   2  11      219.73      211.96      2.40 o 
  -6   2  11       20.46       20.75      1.59 o 
  -5   2  11      266.97      261.42      2.63 o 
  -4   2  11      290.92      275.59      2.66 o 
  -3   2  11      117.19      116.39      1.20 o 
  -2   2  11       24.55       25.71      0.54 o 
  -1   2  11       22.28       21.10      0.42 o 
   0   2  11       20.09       21.95      0.36 o 
   1   2  11       54.81       54.06      0.51 o 
   2   2  11       13.57       13.96      0.28 o 
   3   2  11       18.90       23.54      0.34 o 
   4   2  11       35.79       40.55      0.59 o 
   5   2  11        8.68        9.88      0.44 o 
   6   2  11      102.91      107.94      1.52 o 
   7   2  11       72.09       74.97      2.19 o 
   8   2  11      103.86      105.81      1.37 o 
   9   2  11        8.62        9.15      0.61 o 
  10   2  11        2.70        3.42      0.42 o 
  11   2  11        1.31        1.06      0.34 o 
 -12   3  11        0.19        0.60      0.63 o 
 -11   3  11        1.64        1.80      0.56 o 
 -10   3  11        0.29        0.88      0.55 o 
  -9   3  11       14.44       15.34      0.87 o 
  -8   3  11       35.29       32.51      0.97 o 
  -7   3  11       10.71        9.08      0.64 o 
  -6   3  11       14.23       11.64      0.60 o 
  -5   3  11       58.51       54.47      1.12 o 
  -4   3  11      474.03      458.82      4.46 o 
  -3   3  11        7.58        6.59      0.58 o 
  -2   3  11        5.29        3.66      0.40 o 
  -1   3  11        8.14        9.16      0.33 o 
   0   3  11        9.47        9.21      0.24 o 
   1   3  11       20.33       20.23      0.32 o 
   2   3  11      119.28      108.28      1.17 o 
   3   3  11        1.70        2.84      0.20 o 
   4   3  11       47.65       49.54      0.83 o 
   5   3  11       72.74       73.66      1.49 o 
   6   3  11       30.94       31.18      1.03 o 
   7   3  11      129.85      140.65      2.46 o 
   8   3  11        0.07        0.22      0.41 o 
   9   3  11        4.77        4.52      0.47 o 
  10   3  11        0.06       -0.08      0.38 o 
 -11   4  11        0.38        0.23      0.47 o 
 -10   4  11        4.93        5.85      0.70 o 
  -9   4  11        2.00        1.86      0.45 o 
  -8   4  11        1.35        0.69      0.34 o 
  -7   4  11       14.76       12.92      0.89 o 
  -6   4  11       91.33       87.67      1.28 o 
  -5   4  11       65.74       71.86      1.17 o 
  -4   4  11        8.13        9.91      0.52 o 
  -3   4  11        1.15        0.48      0.29 o 
  -2   4  11        0.03        0.15      0.26 o 
  -1   4  11      270.32      242.62      1.89 o 
   0   4  11        0.15        1.07      0.14 o 
   1   4  11       99.23       98.66      1.47 o 
   2   4  11       34.72       38.68      1.38 o 
   3   4  11       11.91       12.11      0.72 o 
   4   4  11       20.30       24.23      0.88 o 
   5   4  11        0.58        0.25      0.57 o 
   6   4  11       14.65       14.42      0.80 o 
   7   4  11        5.09        5.84      0.78 o 
   8   4  11        5.07        5.73      0.82 o 
   9   4  11        4.10        3.87      0.53 o 
  10   4  11        5.67        6.13      1.15 o 
 -10   5  11        0.76        1.17      0.47 o 
  -9   5  11        0.18        0.04      0.35 o 
  -8   5  11        9.17        8.94      0.58 o 
  -7   5  11        4.27        5.54      0.50 o 
  -6   5  11        0.78        0.48      0.41 o 
  -5   5  11       75.48       70.40      1.06 o 
  -4   5  11        3.48        3.68      0.31 o 
  -3   5  11      278.02      265.02      2.71 o 
  -2   5  11       55.73       56.96      1.33 o 
  -1   5  11       24.80       21.10      0.50 o 
   0   5  11       12.59       14.84      0.44 o 
   1   5  11       13.83       12.32      0.40 o 
   2   5  11        0.22       -0.22      0.47 o 
   3   5  11       26.75       27.56      0.95 o 
   4   5  11       17.60       18.34      0.84 o 
   5   5  11       13.72       15.92      0.99 o 
   6   5  11        7.80        8.13      0.80 o 
   7   5  11       10.69       13.82      1.05 o 
   8   5  11       33.03       36.03      1.22 o 
   9   5  11       41.32       45.15      1.58 o 
  -9   6  11       11.38       10.13      0.52 o 
  -8   6  11        9.67       11.73      0.53 o 
  -7   6  11        0.53        0.73      0.34 o 
  -6   6  11       19.29       19.39      0.58 o 
  -5   6  11       15.01       16.05      0.65 o 
  -4   6  11        6.27        6.07      0.60 o 
  -3   6  11        0.11        0.11      0.36 o 
  -2   6  11        0.54        0.78      0.36 o 
  -1   6  11        0.98        1.36      0.34 o 
   0   6  11       45.91       44.39      0.76 o 
   1   6  11       27.16       27.68      1.20 o 
   2   6  11        2.07        2.28      0.64 o 
   3   6  11        0.14        0.15      0.66 o 
   4   6  11        2.33        2.98      0.78 o 
   5   6  11        0.36        0.00      0.77 o 
   6   6  11        2.24        2.98      0.94 o 
   7   6  11        0.59        0.72      0.85 o 
   8   6  11        0.79       -0.44      1.11 o 
  -7   7  11        9.22        9.24      0.98 o 
  -6   7  11        0.06        0.02      0.42 o 
  -5   7  11        4.35        3.87      0.64 o 
  -4   7  11       19.25       17.14      0.81 o 
  -3   7  11        1.46        1.93      0.52 o 
  -2   7  11       15.20       14.59      0.68 o 
  -1   7  11        0.22        0.35      0.43 o 
   0   7  11        7.93        9.95      1.55 o 
   1   7  11        3.39        2.00      0.72 o 
   2   7  11        6.32        8.34      1.50 o 
   3   7  11        2.57        1.74      0.67 o 
   4   7  11        6.60        6.07      0.89 o 
   5   7  11        2.28        2.67      1.01 o 
   6   7  11       11.16       13.02      1.32 o 
  -4   8  11       20.92       17.24      0.97 o 
  -3   8  11        2.02        2.01      0.85 o 
  -2   8  11        8.50        8.48      2.10 o 
  -1   8  11        5.52        8.18      1.77 o 
   0   8  11       57.32       55.23      2.11 o 
   1   8  11        2.53        1.68      1.16 o 
   2   8  11        0.90        0.00      0.78 o 
 -12   0  12       21.11       27.94      1.96 o 
 -11   0  12        1.05        4.10      1.64 o 
 -10   0  12        0.34        0.22      0.90 o 
  -9   0  12       55.21       54.87      1.64 o 
  -8   0  12        2.29        2.92      0.69 o 
  -7   0  12        4.55        2.95      0.69 o 
  -6   0  12        7.37        5.20      1.32 o 
  -5   0  12      143.81      144.24      2.26 o 
  -4   0  12      213.30      210.81      3.20 o 
  -3   0  12     3638.98     3924.73     73.18 o 
  -2   0  12       30.36       33.03      0.97 o 
  -1   0  12        4.75        4.48      0.57 o 
   0   0  12       62.46       65.22      0.94 o 
   1   0  12      393.52      400.81      3.81 o 
   2   0  12      116.36      122.87      2.76 o 
   3   0  12       10.19        9.84      0.47 o 
   4   0  12        2.19        3.77      1.30 o 
   5   0  12       32.60       34.21      1.39 o 
   6   0  12       20.92       20.72      0.61 o 
   7   0  12      158.32      162.84      2.21 o 
   8   0  12      654.74      650.14     10.05 o 
   9   0  12        2.05        1.96      0.34 o 
  10   0  12        4.50        0.25      0.53 o 
  11   0  12        0.02        0.44      0.88 o 
 -12   1  12        0.27        0.77      0.78 o 
 -11   1  12       16.87       16.03      1.47 o 
 -10   1  12        8.33        8.33      0.79 o 
  -9   1  12       17.30       21.06      0.90 o 
  -8   1  12       79.29       73.53      1.44 o 
  -7   1  12      100.84       95.61      1.59 o 
  -6   1  12       93.09       86.37      1.23 o 
  -5   1  12       13.45       10.80      0.73 o 
  -4   1  12      676.41      690.18      6.73 o 
  -3   1  12       20.02       22.04      0.80 o 
  -2   1  12       23.39       23.29      0.58 o 
  -1   1  12        4.95        4.01      0.29 o 
   0   1  12        0.27        0.22      0.22 o 
   1   1  12       12.74       16.02      0.32 o 
   2   1  12        0.27        0.30      0.17 o 
   3   1  12       58.35       65.69      0.71 o 
   4   1  12        7.93        9.03      0.18 o 
   5   1  12       19.96       24.75      0.76 o 
   6   1  12        7.69        7.31      0.23 o 
   7   1  12       32.31       32.54      0.66 o 
   8   1  12       83.63       82.63      1.23 o 
   9   1  12       14.75       13.99      0.57 o 
  10   1  12        8.70        5.41      0.99 o 
  11   1  12        4.43        5.81      1.50 o 
 -12   2  12       17.51       19.63      1.13 o 
 -11   2  12       41.80       42.93      1.24 o 
 -10   2  12       42.49       44.78      1.41 o 
  -9   2  12        0.86        0.66      0.51 o 
  -8   2  12       51.81       52.48      1.26 o 
  -7   2  12       19.95       14.62      0.71 o 
  -6   2  12       47.81       43.07      0.90 o 
  -5   2  12       79.60       78.71      1.69 o 
  -4   2  12        0.12        0.37      0.40 o 
  -3   2  12      455.76      465.22      4.32 o 
  -2   2  12       20.03       17.46      0.45 o 
  -1   2  12       30.25       35.23      0.61 o 
   0   2  12      399.38      380.66      2.69 o 
   1   2  12       10.26       11.56      0.48 o 
   2   2  12       48.00       41.00      0.55 o 
   3   2  12       23.32       21.86      0.47 o 
   4   2  12       56.29       58.88      0.91 o 
   5   2  12        9.87       11.13      0.45 o 
   6   2  12       14.51       16.95      0.73 o 
   7   2  12        0.00        0.21      0.33 o 
   8   2  12       78.09       86.10      1.47 o 
   9   2  12       16.68       19.52      0.89 o 
  10   2  12       28.96       31.46      0.71 o 
 -11   3  12       19.46       20.05      1.02 o 
 -10   3  12        4.14        4.41      0.69 o 
  -9   3  12        0.01        0.30      0.51 o 
  -8   3  12        0.03       -0.29      0.55 o 
  -7   3  12       35.26       34.36      0.86 o 
  -6   3  12      101.94       97.71      1.39 o 
  -5   3  12       14.47       14.94      0.71 o 
  -4   3  12        4.13        4.44      0.40 o 
  -3   3  12      400.87      406.44      3.90 o 
  -2   3  12        6.73        8.45      0.47 o 
  -1   3  12        0.14        0.13      0.19 o 
   0   3  12       75.18       65.71      0.65 o 
   1   3  12       14.22       12.97      0.39 o 
   2   3  12        9.93       10.31      0.31 o 
   3   3  12       31.98       32.40      0.66 o 
   4   3  12      136.48      149.12      1.62 o 
   5   3  12      437.30      460.00      4.45 o 
   6   3  12      329.62      363.56      4.28 o 
   7   3  12        0.83        0.65      0.61 o 
   8   3  12        2.52        1.82      0.57 o 
   9   3  12       89.89       99.02      1.81 o 
  10   3  12       26.88       25.62      0.90 o 
 -11   4  12        4.00        3.48      0.59 o 
 -10   4  12        4.26        5.18      0.55 o 
  -9   4  12        9.35        9.69      0.61 o 
  -8   4  12        1.20        0.56      0.55 o 
  -7   4  12       19.20       16.25      0.83 o 
  -6   4  12       11.67       13.31      0.71 o 
  -5   4  12       26.00       27.51      0.81 o 
  -4   4  12        8.96        8.84      0.58 o 
  -3   4  12       36.99       34.36      0.69 o 
  -2   4  12        8.36        6.94      0.45 o 
  -1   4  12      103.19      101.75      0.89 o 
   0   4  12      150.28      139.33      1.25 o 
   1   4  12       12.96       10.86      0.44 o 
   2   4  12       12.69       11.60      0.55 o 
   3   4  12       10.16        9.58      0.77 o 
   4   4  12        5.17        6.88      0.67 o 
   5   4  12        3.42        3.90      0.67 o 
   6   4  12        7.46        6.54      0.70 o 
   7   4  12        7.94       10.08      0.86 o 
   8   4  12       42.98       45.93      1.24 o 
   9   4  12        3.23        3.05      0.91 o 
 -10   5  12        0.31        0.42      0.52 o 
  -9   5  12        9.80       11.53      0.68 o 
  -8   5  12        0.06        0.01      0.33 o 
  -7   5  12        0.02        0.21      0.30 o 
  -6   5  12       23.44       20.36      0.51 o 
  -5   5  12        0.64        0.50      0.21 o 
  -4   5  12       54.48       54.44      0.63 o 
  -3   5  12       12.48       12.30      0.32 o 
  -2   5  12        1.53        1.71      0.29 o 
  -1   5  12        4.64        3.54      0.30 o 
   0   5  12       21.78       17.40      0.37 o 
   1   5  12       51.64       46.79      1.41 o 
   2   5  12        0.48        0.44      0.63 o 
   3   5  12       50.77       53.49      1.23 o 
   4   5  12        0.19        0.29      0.51 o 
   5   5  12       31.11       29.36      1.06 o 
   6   5  12        4.80        5.04      0.80 o 
   7   5  12        7.66        8.38      0.88 o 
   8   5  12       25.59       28.29      1.19 o 
  -8   6  12        1.47        1.83      0.38 o 
  -7   6  12        0.08        0.28      0.40 o 
  -6   6  12        5.80        4.05      0.53 o 
  -5   6  12       62.37       62.39      1.31 o 
  -4   6  12      123.76      122.56      1.56 o 
  -3   6  12      219.48      225.55      3.45 o 
  -2   6  12       35.78       31.94      1.43 o 
  -1   6  12       18.71       15.61      0.73 o 
   0   6  12       68.64       61.29      2.54 o 
   1   6  12        0.08        0.38      0.77 o 
   2   6  12       11.11       11.74      0.84 o 
   3   6  12        1.18        1.03      0.64 o 
   4   6  12        4.94        5.59      1.14 o 
   5   6  12        7.31        7.00      1.19 o 
   6   6  12       34.81       36.24      1.64 o 
   7   6  12        0.00        0.22      0.78 o 
  -6   7  12        4.00        3.47      0.53 o 
  -5   7  12        5.82        3.79      1.45 o 
  -4   7  12       18.20       17.10      0.82 o 
  -3   7  12       16.61       13.77      0.71 o 
  -2   7  12        7.45        9.82      0.69 o 
  -1   7  12        4.52        5.08      1.33 o 
   0   7  12        1.40        0.88      1.11 o 
   1   7  12       52.98       41.23      1.48 o 
   2   7  12        5.40        5.65      1.01 o 
   3   7  12        5.31        6.39      1.07 o 
   4   7  12       32.18       41.36      1.79 o 
   5   7  12       13.63       16.36      1.99 o 
 -11   1  13        0.57        0.98      0.71 o 
 -10   1  13        0.38        0.88      0.58 o 
  -9   1  13        3.43        6.30      0.75 o 
  -8   1  13        5.45        4.81      0.69 o 
  -7   1  13        3.54        3.62      0.56 o 
  -6   1  13       33.85       32.90      0.94 o 
  -5   1  13      274.50      268.17      2.96 o 
  -4   1  13      316.95      305.40      3.10 o 
  -3   1  13      652.98      640.88      6.14 o 
  -2   1  13        0.32        0.85      0.40 o 
  -1   1  13       30.63       33.33      0.65 o 
   0   1  13        5.20        3.48      0.28 o 
   1   1  13       10.96        9.68      0.24 o 
   2   1  13        1.02        1.43      0.26 o 
   3   1  13        0.10        0.20      0.29 o 
   4   1  13       16.19       16.11      0.31 o 
   5   1  13       47.17       50.93      0.47 o 
   6   1  13       15.18       15.46      0.44 o 
   7   1  13       12.59       12.52      0.30 o 
   8   1  13        7.35        6.08      0.43 o 
   9   1  13        1.73        1.17      0.40 o 
  10   1  13        0.74        1.20      0.86 o 
 -11   2  13        6.37        6.56      0.93 o 
 -10   2  13        0.31        0.38      0.58 o 
  -9   2  13       11.43        9.16      0.76 o 
  -8   2  13       47.06       49.70      1.69 o 
  -7   2  13        7.26        7.54      0.66 o 
  -6   2  13       10.66       10.00      0.65 o 
  -5   2  13        9.45        8.08      0.56 o 
  -4   2  13       17.02       16.08      0.60 o 
  -3   2  13      450.72      470.22      4.64 o 
  -2   2  13      272.38      258.37      2.48 o 
  -1   2  13       52.31       52.61      0.70 o 
   0   2  13      152.33      151.57      1.25 o 
   1   2  13        0.29        0.14      0.21 o 
   2   2  13        0.18        0.20      0.14 o 
   3   2  13       14.36       14.06      0.20 o 
   4   2  13        5.55        7.61      0.56 o 
   5   2  13       18.69       19.79      0.55 o 
   6   2  13        0.04        0.11      0.29 o 
   7   2  13        6.80        6.20      0.48 o 
   8   2  13      184.26      188.92      2.51 o 
   9   2  13       18.42       20.64      0.83 o 
  10   2  13        1.07        1.09      0.51 o 
 -11   3  13        9.70       14.57      1.11 o 
 -10   3  13       13.71       18.25      0.95 o 
  -9   3  13        6.14        6.39      0.76 o 
  -8   3  13        0.63        0.87      0.60 o 
  -7   3  13        2.21        1.46      0.55 o 
  -6   3  13       25.13       22.12      0.83 o 
  -5   3  13        1.78        2.06      0.40 o 
  -4   3  13       47.19       46.91      0.76 o 
  -3   3  13        9.75        8.64      0.51 o 
  -2   3  13       30.07       32.18      0.70 o 
  -1   3  13       54.26       52.53      0.76 o 
   0   3  13       52.30       46.24      0.50 o 
   1   3  13       54.63       41.00      0.59 o 
   2   3  13        2.36        3.50      0.35 o 
   3   3  13        8.66        7.22      0.40 o 
   4   3  13        1.67        1.77      0.42 o 
   5   3  13        4.10        4.61      0.37 o 
   6   3  13        0.04        0.41      0.61 o 
   7   3  13        4.80        5.01      0.61 o 
   8   3  13        1.03        1.36      0.64 o 
   9   3  13       11.23       10.36      0.88 o 
 -10   4  13        0.16        0.31      0.48 o 
  -9   4  13        5.65        5.75      1.28 o 
  -8   4  13        5.77        5.51      1.87 o 
  -7   4  13       70.37       69.20      1.40 o 
  -6   4  13       10.77       10.98      0.64 o 
  -5   4  13       21.39       19.98      0.73 o 
  -4   4  13       22.39       21.80      0.79 o 
  -3   4  13        0.99        1.79      0.46 o 
  -2   4  13       30.66       28.00      0.62 o 
  -1   4  13        8.49        7.34      0.43 o 
   0   4  13       95.94       86.37      1.46 o 
   1   4  13        0.28        0.08      0.17 o 
   2   4  13        5.95        6.41      0.57 o 
   3   4  13        4.67        6.13      0.67 o 
   4   4  13      106.94      111.57      1.97 o 
   5   4  13        2.14        1.76      0.61 o 
   6   4  13      128.59      134.67      2.07 o 
   7   4  13        4.67        5.74      0.70 o 
   8   4  13       13.38       13.84      1.02 o 
  -9   5  13       29.98       34.92      1.28 o 
  -8   5  13       12.23       12.72      0.50 o 
  -7   5  13        1.25        0.90      0.34 o 
  -6   5  13        0.08        0.24      0.30 o 
  -5   5  13       15.86       15.57      0.56 o 
  -4   5  13       19.04       17.35      0.47 o 
  -3   5  13       18.48       20.04      0.63 o 
  -2   5  13        9.09        9.72      0.52 o 
  -1   5  13        6.18        6.32      0.54 o 
   0   5  13        3.02        2.93      0.33 o 
   1   5  13        2.36        0.44      0.79 o 
   2   5  13       33.59       30.34      1.47 o 
   3   5  13        0.87        0.52      0.51 o 
   4   5  13        0.16        0.22      0.51 o 
   5   5  13        6.76        9.28      0.84 o 
   6   5  13        0.46        1.76      0.67 o 
   7   5  13        3.79        5.67      0.80 o 
  -7   6  13        0.17        0.34      0.47 o 
  -6   6  13        0.37        0.17      0.46 o 
  -5   6  13       31.05       29.84      0.85 o 
  -4   6  13       19.19       16.98      0.68 o 
  -3   6  13        7.81        6.77      0.45 o 
  -2   6  13        2.15        2.11      0.49 o 
  -1   6  13        1.12        1.20      0.30 o 
   0   6  13       23.88       21.33      1.25 o 
   1   6  13        2.36        4.11      0.94 o 
   2   6  13        0.03       -0.56      0.71 o 
   3   6  13        4.56        4.22      0.77 o 
   4   6  13        3.19        3.59      1.16 o 
   5   6  13        8.23        7.68      1.36 o 
   6   6  13        7.05        8.85      1.25 o 
  -5   7  13       10.69        9.64      0.79 o 
  -4   7  13       27.90       26.60      1.11 o 
  -3   7  13       55.03       51.88      1.44 o 
  -2   7  13       21.37       21.00      1.99 o 
  -1   7  13       20.08       21.59      1.77 o 
   0   7  13        1.65        2.21      1.33 o 
   1   7  13        5.22        6.94      1.16 o 
   2   7  13       36.79       36.80      2.04 o 
   3   7  13        0.45        0.00      0.78 o 
 -11   0  14        0.00        1.67      1.54 o 
 -10   0  14        5.73        6.55      1.31 o 
  -9   0  14        4.47        4.98      0.94 o 
  -8   0  14       35.57       37.52      1.32 o 
  -7   0  14        2.61        2.80      0.69 o 
  -6   0  14        0.45        0.44      0.66 o 
  -5   0  14        0.33        1.22      0.63 o 
  -4   0  14       62.70       64.38      1.77 o 
  -3   0  14       81.30       85.94      3.76 o 
  -2   0  14      277.05      280.10      3.91 o 
  -1   0  14      268.17      286.89      3.83 o 
   0   0  14        0.03        0.29      0.45 o 
   1   0  14      208.94      207.52      2.16 o 
   2   0  14        0.07        0.29      0.40 o 
   3   0  14       44.35       39.32      0.99 o 
   4   0  14        2.40        2.88      0.32 o 
   5   0  14       36.45       37.63      0.95 o 
   6   0  14        3.29        1.95      0.30 o 
   7   0  14       38.39       43.35      1.25 o 
   8   0  14       86.86       86.22      3.54 o 
   9   0  14        0.38       -0.22      1.33 o 
 -11   1  14        3.52        2.51      1.23 o 
 -10   1  14       55.45       63.57      1.54 o 
  -9   1  14        0.03        0.04      0.43 o 
  -8   1  14        2.80        2.94      0.61 o 
  -7   1  14       12.83       13.76      0.85 o 
  -6   1  14        2.89        2.81      0.52 o 
  -5   1  14       48.45       44.88      1.23 o 
  -4   1  14      188.86      190.95      2.04 o 
  -3   1  14       14.13       13.87      0.67 o 
  -2   1  14      867.70      897.55      8.42 o 
  -1   1  14      321.18      331.31      3.28 o 
   0   1  14       14.13       13.24      0.43 o 
   1   1  14       39.05       33.71      0.50 o 
   2   1  14       39.04       37.42      0.55 o 
   3   1  14        0.05       -0.01      0.18 o 
   4   1  14        3.44        2.58      0.18 o 
   5   1  14        0.03        0.03      0.13 o 
   6   1  14        3.08        3.78      0.32 o 
   7   1  14        2.28        1.84      0.46 o 
   8   1  14       10.23       10.92      0.43 o 
   9   1  14       29.17       25.21      0.70 o 
 -10   2  14       24.25       30.41      1.27 o 
  -9   2  14        0.00       -0.11      0.44 o 
  -8   2  14        0.22        0.09      0.54 o 
  -7   2  14       36.73       37.73      1.71 o 
  -6   2  14       66.83       70.66      1.27 o 
  -5   2  14       11.28       12.14      0.65 o 
  -4   2  14        8.81       10.73      0.99 o 
  -3   2  14       11.77       11.70      0.71 o 
  -2   2  14      120.70      133.49      1.85 o 
  -1   2  14        0.14        0.38      0.26 o 
   0   2  14       49.58       49.62      0.56 o 
   1   2  14        7.60        7.10      0.28 o 
   2   2  14       12.76       12.27      0.33 o 
   3   2  14       48.42       48.18      1.15 o 
   4   2  14       75.54       83.41      1.08 o 
   5   2  14      126.36      128.82      1.57 o 
   6   2  14       30.61       29.02      0.71 o 
   7   2  14       23.91       23.00      0.70 o 
   8   2  14       21.60       22.69      1.18 o 
   9   2  14       13.40       12.70      0.69 o 
 -10   3  14        0.41        0.85      0.70 o 
  -9   3  14       17.22       24.79      1.05 o 
  -8   3  14        0.49        0.61      0.49 o 
  -7   3  14       30.80       28.18      0.86 o 
  -6   3  14        3.47        2.70      0.54 o 
  -5   3  14       76.41       75.35      1.19 o 
  -4   3  14        0.14        0.71      0.38 o 
  -3   3  14       12.70       14.32      0.59 o 
  -2   3  14       59.57       59.21      0.90 o 
  -1   3  14      107.25      106.61      0.96 o 
   0   3  14       40.19       39.10      0.51 o 
   1   3  14       32.74       28.40      0.41 o 
   2   3  14       98.76       91.84      2.46 o 
   3   3  14        2.01        1.85      0.35 o 
   4   3  14        0.47        0.69      0.45 o 
   5   3  14       27.22       27.37      0.70 o 
   6   3  14       10.02        7.40      0.78 o 
   7   3  14       15.04       14.51      0.75 o 
   8   3  14       16.21       19.06      1.15 o 
  -9   4  14        4.73        4.00      0.99 o 
  -8   4  14        0.29        0.17      0.60 o 
  -7   4  14       11.82       11.05      0.73 o 
  -6   4  14        0.00        0.24      0.42 o 
  -5   4  14       25.21       25.03      0.75 o 
  -4   4  14        0.17        0.33      0.28 o 
  -3   4  14       17.06       20.18      0.73 o 
  -2   4  14       44.25       44.08      1.12 o 
  -1   4  14       77.97       78.42      1.48 o 
   0   4  14        3.07        2.29      0.16 o 
   1   4  14       28.65       22.51      0.60 o 
   2   4  14       14.44       10.68      1.23 o 
   3   4  14       38.51       38.06      1.06 o 
   4   4  14       43.85       46.41      1.22 o 
   5   4  14       18.60       20.39      1.09 o 
   6   4  14        9.53        9.88      0.83 o 
   7   4  14        0.26        0.80      0.57 o 
  -8   5  14        0.67        0.96      0.41 o 
  -7   5  14        0.08       -0.14      0.34 o 
  -6   5  14        0.57        0.06      0.29 o 
  -5   5  14        5.77        6.31      0.62 o 
  -4   5  14       44.30       44.99      0.98 o 
  -3   5  14       33.24       32.57      0.77 o 
  -2   5  14       39.13       39.07      0.85 o 
  -1   5  14        8.92        6.95      0.35 o 
   0   5  14        0.16        0.55      0.90 o 
   1   5  14        0.01       -0.37      0.79 o 
   2   5  14        0.00        0.30      0.77 o 
   3   5  14        1.10        0.70      0.82 o 
   4   5  14        7.10        8.82      0.80 o 
   5   5  14        0.38        0.51      0.70 o 
   6   5  14       21.83       25.60      1.13 o 
  -6   6  14        7.62        7.09      1.76 o 
  -5   6  14       37.42       34.79      0.83 o 
  -4   6  14        3.25        3.00      0.51 o 
  -3   6  14        3.44        1.87      0.30 o 
  -2   6  14        0.19       -0.04      0.17 o 
  -1   6  14        3.75        2.87      1.33 o 
   0   6  14        9.86       10.06      1.09 o 
   1   6  14       28.33       31.05      2.76 o 
   2   6  14        5.70        4.01      0.77 o 
   3   6  14        2.03        2.87      0.85 o 
   4   6  14       16.31       18.88      1.80 o 
  -2   7  14        0.07        0.22      1.11 o 
  -1   7  14        1.17        1.55      1.33 o 
   0   7  14        2.20        2.43      1.33 o 
 -10   1  15       18.80       18.87      0.99 o 
  -9   1  15       17.36       18.80      1.07 o 
  -8   1  15        0.37       -0.13      0.52 o 
  -7   1  15        0.74        0.22      0.43 o 
  -6   1  15        5.07        6.13      0.77 o 
  -5   1  15        0.78        0.39      0.43 o 
  -4   1  15       22.10       25.90      0.84 o 
  -3   1  15        1.49        2.27      0.47 o 
  -2   1  15       12.96       12.41      0.64 o 
  -1   1  15      456.46      480.53      4.53 o 
   0   1  15       16.04       15.77      0.44 o 
   1   1  15       13.14       12.49      0.45 o 
   2   1  15        0.03       -0.06      0.30 o 
   3   1  15       43.25       41.63      0.60 o 
   4   1  15        9.93       11.02      0.28 o 
   5   1  15       12.35       12.80      0.50 o 
   6   1  15        0.07        0.17      0.27 o 
   7   1  15        0.06        0.03      0.35 o 
   8   1  15        7.77        8.11      0.43 o 
 -10   2  15        1.12        0.79      0.60 o 
  -9   2  15       31.43       42.99      1.47 o 
  -8   2  15        8.04        6.96      1.50 o 
  -7   2  15        5.07        2.68      0.73 o 
  -6   2  15        2.91        2.62      0.52 o 
  -5   2  15        0.09       -0.20      0.40 o 
  -4   2  15       55.57       55.04      1.06 o 
  -3   2  15       10.62       10.34      0.54 o 
  -2   2  15        8.62        9.33      0.71 o 
  -1   2  15        9.62        8.04      0.36 o 
   0   2  15        8.69        9.79      0.35 o 
   1   2  15        3.22        3.04      0.23 o 
   2   2  15      116.10      104.84      1.68 o 
   3   2  15        0.27        0.98      0.32 o 
   4   2  15        7.62        8.25      0.54 o 
   5   2  15       15.61       15.39      0.72 o 
   6   2  15        1.53        1.11      0.34 o 
   7   2  15        0.04       -0.04      0.26 o 
   8   2  15       23.69       24.12      0.71 o 
  -9   3  15        0.33        0.05      0.52 o 
  -8   3  15        0.23        0.68      0.57 o 
  -7   3  15        8.17        9.08      0.64 o 
  -6   3  15        0.02       -0.05      0.64 o 
  -5   3  15       20.30       21.16      0.77 o 
  -4   3  15       19.31       18.62      0.69 o 
  -3   3  15        3.09        3.78      0.61 o 
  -2   3  15       51.70       57.65      1.17 o 
  -1   3  15       55.43       55.15      0.81 o 
   0   3  15       29.45       27.26      0.47 o 
   1   3  15       12.10       10.64      0.57 o 
   2   3  15        0.05       -0.11      0.21 o 
   3   3  15        3.16        1.78      0.37 o 
   4   3  15        3.28        3.82      0.36 o 
   5   3  15        0.39        0.38      0.39 o 
   6   3  15       13.93       17.89      0.77 o 
   7   3  15        9.63       12.91      0.71 o 
  -8   4  15       13.92       12.33      0.88 o 
  -7   4  15        4.61        2.51      0.90 o 
  -6   4  15       11.01       10.81      0.77 o 
  -5   4  15        9.44       10.04      0.82 o 
  -4   4  15        0.72        0.44      0.33 o 
  -3   4  15        0.16        0.37      0.42 o 
  -2   4  15       49.92       43.30      1.16 o 
  -1   4  15        4.20        5.56      0.76 o 
   0   4  15       26.00       24.29      0.45 o 
   1   4  15        0.01        0.00      0.66 o 
   2   4  15        0.53        0.04      0.61 o 
   3   4  15        1.67        0.60      0.61 o 
   4   4  15        1.48        2.42      0.61 o 
   5   4  15        0.87        1.94      0.61 o 
   6   4  15        0.83        1.55      0.57 o 
  -7   5  15       10.23       10.82      0.67 o 
  -6   5  15       34.96       29.91      1.18 o 
  -5   5  15        0.10        0.33      0.43 o 
  -4   5  15       88.50       92.93      1.34 o 
  -3   5  15        6.09        5.93      0.44 o 
  -2   5  15        1.16        1.04      0.35 o 
  -1   5  15        1.65        2.65      1.10 o 
   0   5  15        0.61        0.00      0.63 o 
   1   5  15        5.23        4.51      0.85 o 
   2   5  15        1.22       -0.66      0.69 o 
   3   5  15        0.28        0.49      0.65 o 
   4   5  15        0.10        0.76      0.82 o 
   5   5  15       16.18       16.51      1.01 o 
  -4   6  15        0.61       -0.10      0.34 o 
  -3   6  15        0.01        0.06      0.30 o 
  -2   6  15        0.42        0.22      0.78 o 
  -1   6  15        0.98        0.88      1.11 o 
   0   6  15        3.29        2.87      1.33 o 
   1   6  15        2.09        0.76      0.85 o 
   2   6  15        0.62        0.31      0.71 o 
  -9   0  16       27.70       45.01      2.10 o 
  -8   0  16       54.52       70.98      2.54 o 
  -7   0  16        0.28        0.34      0.69 o 
  -6   0  16       22.07       22.21      1.16 o 
  -5   0  16       64.97       61.38      2.54 o 
  -4   0  16      113.56      112.97      2.03 o 
  -3   0  16       80.00       79.27      1.56 o 
  -2   0  16        9.04       10.00      0.77 o 
  -1   0  16        9.49       10.94      0.63 o 
   0   0  16      197.85      191.76      2.47 o 
   1   0  16        0.83        0.71      0.37 o 
   2   0  16      161.19      158.46      2.23 o 
   3   0  16        5.46        4.20      0.63 o 
   4   0  16        0.03        0.02      0.19 o 
   5   0  16       10.98       11.60      0.55 o 
   6   0  16       10.53       12.60      1.99 o 
   7   0  16       34.70       39.35      2.65 o 
  -9   1  16        2.80        4.19      0.83 o 
  -8   1  16        7.16       10.96      0.85 o 
  -7   1  16       18.64       22.36      0.97 o 
  -6   1  16       59.59       56.40      1.17 o 
  -5   1  16       30.35       30.39      0.89 o 
  -4   1  16       41.38       40.31      0.82 o 
  -3   1  16       22.88       23.23      0.63 o 
  -2   1  16        0.83        0.64      0.36 o 
  -1   1  16        0.35        0.53      0.30 o 
   0   1  16        0.23        0.49      0.28 o 
   1   1  16       46.27       46.80      0.80 o 
   2   1  16       21.03       21.81      0.56 o 
   3   1  16       49.61       50.53      1.05 o 
   4   1  16       45.72       45.83      0.73 o 
   5   1  16        0.04        0.10      0.29 o 
   6   1  16       27.10       28.62      0.61 o 
   7   1  16        1.09        0.96      0.42 o 
  -9   2  16       15.42       19.89      1.05 o 
  -8   2  16        1.80        2.50      0.70 o 
  -7   2  16       29.58       32.35      1.04 o 
  -6   2  16        6.91        5.97      0.64 o 
  -5   2  16        7.29        6.23      0.71 o 
  -4   2  16        3.25        2.58      0.40 o 
  -3   2  16       14.57       13.34      0.86 o 
  -2   2  16        6.85        7.53      0.49 o 
  -1   2  16      152.83      144.59      1.55 o 
   0   2  16        1.96        1.04      0.25 o 
   1   2  16       19.12       20.80      0.53 o 
   2   2  16        4.21        6.11      0.47 o 
   3   2  16       23.37       18.46      0.76 o 
   4   2  16        0.18        0.05      0.28 o 
   5   2  16        5.50        4.03      0.54 o 
   6   2  16        4.83        3.72      0.43 o 
   7   2  16        1.44        1.59      0.38 o 
  -8   3  16        6.24        5.00      1.36 o 
  -7   3  16        0.04        0.32      0.40 o 
  -6   3  16        0.33        0.68      0.46 o 
  -5   3  16       11.69       13.39      0.64 o 
  -4   3  16       20.26       23.07      0.75 o 
  -3   3  16        0.04        0.54      0.29 o 
  -2   3  16       34.75       34.26      0.89 o 
  -1   3  16       62.39       65.38      1.27 o 
   0   3  16      216.46      209.86      2.90 o 
   1   3  16        6.71        6.33      0.69 o 
   2   3  16       15.32       19.68      2.87 o 
   3   3  16       93.26       88.56      1.49 o 
   4   3  16      131.23      134.28      1.88 o 
   5   3  16       25.78       27.46      0.85 o 
   6   3  16        7.32        6.77      0.63 o 
  -7   4  16        0.31        0.68      0.46 o 
  -6   4  16        5.18        3.00      1.05 o 
  -5   4  16        6.10        6.98      0.54 o 
  -4   4  16        5.87        4.30      0.52 o 
  -3   4  16       34.45       33.03      1.02 o 
  -2   4  16       13.21       12.75      0.83 o 
  -1   4  16        9.81        9.94      0.80 o 
   0   4  16       32.13       33.13      1.38 o 
   1   4  16       12.17       11.53      1.01 o 
   2   4  16        1.86        1.72      1.27 o 
   3   4  16        1.84        2.05      0.66 o 
   4   4  16        1.79        2.40      0.74 o 
   5   4  16        1.20        1.37      0.61 o 
  -5   5  16        0.04        0.33      0.42 o 
  -4   5  16       46.83       46.94      1.53 o 
  -3   5  16        0.68        0.33      0.29 o 
  -2   5  16        4.00        3.32      1.33 o 
  -1   5  16       49.99       51.73      2.43 o 
   0   5  16        0.01        0.17      0.69 o 
   1   5  16       13.26       13.83      1.16 o 
   2   5  16       11.84       13.10      1.22 o 
   3   5  16        0.22        0.87      0.61 o 
  -8   1  17       11.79       16.75      1.00 o 
  -7   1  17       21.25       27.65      1.05 o 
  -6   1  17       31.87       26.33      0.98 o 
  -5   1  17       30.94       25.02      0.82 o 
  -4   1  17       46.10       40.04      1.19 o 
  -3   1  17        1.46        0.66      0.42 o 
  -2   1  17        0.82        0.72      0.39 o 
  -1   1  17       16.27       17.04      0.42 o 
   0   1  17        4.64        4.46      0.31 o 
   1   1  17       16.36       17.73      0.67 o 
   2   1  17       23.14       23.90      0.54 o 
   3   1  17       57.51       55.09      1.13 o 
   4   1  17        4.82        4.53      0.39 o 
   5   1  17        0.44        0.70      0.42 o 
   6   1  17        0.14        0.11      0.28 o 
  -8   2  17        0.05       -0.28      0.57 o 
  -7   2  17        0.00        0.37      0.49 o 
  -6   2  17        4.11        4.10      1.05 o 
  -5   2  17        4.64        3.42      0.59 o 
  -4   2  17        0.38        1.28      0.44 o 
  -3   2  17       32.63       31.96      0.75 o 
  -2   2  17       24.38       24.12      0.64 o 
  -1   2  17       17.15       18.20      0.52 o 
   0   2  17       63.76       62.14      0.99 o 
   1   2  17       32.41       34.31      0.80 o 
   2   2  17       13.84       15.13      0.63 o 
   3   2  17        3.05        3.19      0.44 o 
   4   2  17        2.36        2.90      0.54 o 
   5   2  17       26.14       26.17      0.73 o 
  -7   3  17        1.36        1.04      0.62 o 
  -6   3  17        0.30        0.03      0.40 o 
  -5   3  17        2.31        2.58      0.58 o 
  -4   3  17        0.91        0.68      0.42 o 
  -3   3  17       16.98       16.46      0.64 o 
  -2   3  17        2.47        2.28      0.24 o 
  -1   3  17        0.26        0.25      0.26 o 
   0   3  17        4.18        3.52      0.61 o 
   1   3  17       17.50       18.16      0.93 o 
   2   3  17        1.77        1.62      0.49 o 
   3   3  17        8.18        7.82      0.81 o 
   4   3  17        1.06        0.34      0.51 o 
   5   3  17        1.03        1.12      0.52 o 
  -5   4  17        4.76        2.13      0.76 o 
  -4   4  17        4.63        4.10      0.50 o 
  -3   4  17        9.08       11.05      0.69 o 
  -2   4  17        8.55        7.52      2.19 o 
  -1   4  17       47.88       47.31      2.21 o 
   0   4  17       18.12       21.17      1.22 o 
   1   4  17        0.27        0.39      0.69 o 
   2   4  17        1.56        0.47      0.69 o 
   3   4  17        9.09        6.60      0.77 o 
  -2   5  17        0.08       -0.94      0.94 o 
  -1   5  17       15.31       11.94      2.87 o 
   0   5  17       10.91        9.95      1.55 o 
  -7   0  18        0.33        1.33      1.10 o 
  -6   0  18       69.77       81.58      2.19 o 
  -5   0  18        2.93        4.07      0.97 o 
  -4   0  18        5.28        5.00      0.78 o 
  -3   0  18       61.20       60.04      1.48 o 
  -2   0  18        1.87        1.22      0.47 o 
  -1   0  18        5.16        5.70      0.51 o 
   0   0  18       11.84       11.53      0.54 o 
   1   0  18       35.08       31.98      0.99 o 
   2   0  18        0.19        0.84      0.74 o 
   3   0  18        6.89        7.59      0.49 o 
   4   0  18        4.43        2.43      0.88 o 
  -7   1  18        8.68       14.13      1.08 o 
  -6   1  18       19.99       19.05      0.94 o 
  -5   1  18       29.48       29.68      1.00 o 
  -4   1  18       31.31       28.92      0.90 o 
  -3   1  18        5.16        3.35      0.49 o 
  -2   1  18        0.02        0.09      0.26 o 
  -1   1  18        1.81        2.01      0.42 o 
   0   1  18       16.14       16.81      0.46 o 
   1   1  18        0.18        0.02      0.19 o 
   2   1  18        2.60        1.59      0.48 o 
   3   1  18        2.40        1.71      0.35 o 
   4   1  18        7.91        5.40      0.41 o 
  -6   2  18       32.44       33.86      0.98 o 
  -5   2  18       15.26       15.04      0.70 o 
  -4   2  18       44.43       42.33      1.00 o 
  -3   2  18        4.67        3.22      0.51 o 
  -2   2  18       23.04       23.70      0.64 o 
  -1   2  18        5.27        4.71      0.33 o 
   0   2  18        2.46        1.77      0.32 o 
   1   2  18        0.14        0.63      0.35 o 
   2   2  18       32.45       30.84      0.78 o 
   3   2  18       59.22       58.36      1.04 o 
   4   2  18        8.06        7.39      0.55 o 
  -5   3  18        0.19        0.29      0.49 o 
  -4   3  18       36.74       36.96      0.91 o 
  -3   3  18        0.00        0.18      0.47 o 
  -2   3  18       42.96       41.60      1.18 o 
  -1   3  18        6.12        6.08      0.57 o 
   0   3  18        1.20        1.11      1.33 o 
   1   3  18        6.69        7.34      0.90 o 
   2   3  18        9.13        6.58      1.16 o 
   3   3  18        0.36       -0.02      0.43 o 
  -2   4  18        0.59        1.21      0.85 o 
  -1   4  18        0.00        0.44      1.77 o 
   0   4  18        4.04        3.54      1.11 o 
  -4   1  19        5.11        4.30      0.61 o 
  -3   1  19        0.02       -0.07      0.39 o 
  -2   1  19       24.92       25.41      0.63 o 
  -1   1  19        0.18        0.10      0.24 o 
   0   1  19        6.96        6.46      0.37 o 
   1   1  19        0.11        0.81      0.45 o 
   2   1  19        1.71        1.68      0.53 o 
  -3   2  19        0.81        1.12      0.49 o 
  -2   2  19        0.52        0.55      0.30 o 
  -1   2  19        1.90        0.59      0.29 o 
   0   2  19        1.63        1.61      0.53 o 
   1   2  19        4.46        5.53      0.55 o 
                                                 
